# Supplementary material for: Synaptojanin 1 Modulates Functional Recovery After Incomplete Spinal Cord Injury in Male Apolipoprotein E Epsilon 4 Mice
Source: Neurotrauma Rep. 2023 Jul 27;4(1):464–77. doi: 10.1089/neur.2023.0023 (PMC10389254; doi:10.1089/neur.2023.0023)
Supplement: Supplemental data [file Suppl_TableS1.xlsx]

## Sheet: Supplementary_Table_1 CAT
Comparison	NCBI gene symbol	Timepoint	P-value	Log2(fold_change)
(G4-E4-synj1Het-above) vs (G3-E4-synj1Hom-above)	1500009L16RIK	Dpi14	0.00688481	0.735418
(G4-E4-synj1Het-above) vs (G3-E4-synj1Hom-above)	4931406P16RIK	Dpi14	0.00916367	-0.279116
(G4-E4-synj1Het-above) vs (G3-E4-synj1Hom-above)	4932441J04RIK	Dpi14	0.00707956	-0.466253
(G4-E4-synj1Het-above) vs (G3-E4-synj1Hom-above)	9930111J21RIK2	Dpi14	0.00260643	-0.824236
(G4-E4-synj1Het-above) vs (G3-E4-synj1Hom-above)	A2M	Dpi14	0.00331551	-0.343362
(G4-E4-synj1Het-above) vs (G3-E4-synj1Hom-above)	AAK1	Dpi14	2.28e-05	-0.426122
(G4-E4-synj1Het-above) vs (G3-E4-synj1Hom-above)	ABCA1	Dpi14	2.51e-05	-0.480479
(G4-E4-synj1Het-above) vs (G3-E4-synj1Hom-above)	ABCC5	Dpi14	0.00128706	-0.319706
(G4-E4-synj1Het-above) vs (G3-E4-synj1Hom-above)	ABCG2	Dpi14	0.00379799	-1.21037
(G4-E4-synj1Het-above) vs (G3-E4-synj1Hom-above)	ABHD12	Dpi14	0.00857395	-0.165992
(G4-E4-synj1Het-above) vs (G3-E4-synj1Hom-above)	ABHD4	Dpi14	0.00244481	-0.273677
(G4-E4-synj1Het-above) vs (G3-E4-synj1Hom-above)	ABL2	Dpi14	0.00099509	-0.505233
(G4-E4-synj1Het-above) vs (G3-E4-synj1Hom-above)	ACACA	Dpi14	0.000309648	-0.532707
(G4-E4-synj1Het-above) vs (G3-E4-synj1Hom-above)	ACOD1	Dpi14	9.92e-06	-1.44019
(G4-E4-synj1Het-above) vs (G3-E4-synj1Hom-above)	ADAMTS4	Dpi14	6.25e-11	0.47944
(G4-E4-synj1Het-above) vs (G3-E4-synj1Hom-above)	ADCY1	Dpi14	0.0047147	-0.287463
(G4-E4-synj1Het-above) vs (G3-E4-synj1Hom-above)	ADGRE1	Dpi14	0.000582015	-0.984228
(G4-E4-synj1Het-above) vs (G3-E4-synj1Hom-above)	ADIPOR2	Dpi14	1.29e-05	-0.404463
(G4-E4-synj1Het-above) vs (G3-E4-synj1Hom-above)	ADRA1A	Dpi14	4.73e-05	-0.937473
(G4-E4-synj1Het-above) vs (G3-E4-synj1Hom-above)	AFF1	Dpi14	0.00492673	-0.393644
(G4-E4-synj1Het-above) vs (G3-E4-synj1Hom-above)	AFF4	Dpi14	0.00423182	-0.334584
(G4-E4-synj1Het-above) vs (G3-E4-synj1Hom-above)	AGT	Dpi14	0.000501171	-0.338733
(G4-E4-synj1Het-above) vs (G3-E4-synj1Hom-above)	AHI1	Dpi14	0.000660104	0.296948
(G4-E4-synj1Het-above) vs (G3-E4-synj1Hom-above)	AHNAK	Dpi14	0.00031199	-0.437334
(G4-E4-synj1Het-above) vs (G3-E4-synj1Hom-above)	AI506816	Dpi14	0.000208475	-0.946268
(G4-E4-synj1Het-above) vs (G3-E4-synj1Hom-above)	AKAP12	Dpi14	0.00173272	-0.123344
(G4-E4-synj1Het-above) vs (G3-E4-synj1Hom-above)	AKAP6	Dpi14	0.0035745	-0.295952
(G4-E4-synj1Het-above) vs (G3-E4-synj1Hom-above)	AKTIP	Dpi14	0.00434209	0.213711
(G4-E4-synj1Het-above) vs (G3-E4-synj1Hom-above)	ANK3	Dpi14	0.00026696	-0.193947
(G4-E4-synj1Het-above) vs (G3-E4-synj1Hom-above)	ANKRD10	Dpi14	0.00667708	-0.306064
(G4-E4-synj1Het-above) vs (G3-E4-synj1Hom-above)	ANKRD13A	Dpi14	0.00721903	-0.233913
(G4-E4-synj1Het-above) vs (G3-E4-synj1Hom-above)	AOAH	Dpi14	0.000277138	-2.41036
(G4-E4-synj1Het-above) vs (G3-E4-synj1Hom-above)	APC	Dpi14	1.58e-13	-0.394174
(G4-E4-synj1Het-above) vs (G3-E4-synj1Hom-above)	APLNR	Dpi14	0.00192938	0.394134
(G4-E4-synj1Het-above) vs (G3-E4-synj1Hom-above)	APOD	Dpi14	0.00211676	-0.13612
(G4-E4-synj1Het-above) vs (G3-E4-synj1Hom-above)	APOE	Dpi14	4.32e-06	-0.484269
(G4-E4-synj1Het-above) vs (G3-E4-synj1Hom-above)	AQP4	Dpi14	0.00141186	-0.290238
(G4-E4-synj1Het-above) vs (G3-E4-synj1Hom-above)	ARHGAP32	Dpi14	0.00330125	-0.2457
(G4-E4-synj1Het-above) vs (G3-E4-synj1Hom-above)	ARHGAP45	Dpi14	2.65e-05	-0.513421
(G4-E4-synj1Het-above) vs (G3-E4-synj1Hom-above)	ARHGAP6	Dpi14	0.000439769	0.484866
(G4-E4-synj1Het-above) vs (G3-E4-synj1Hom-above)	ARID5B	Dpi14	1.1e-06	-0.593227
(G4-E4-synj1Het-above) vs (G3-E4-synj1Hom-above)	ARL4D	Dpi14	0.00686826	-0.463785
(G4-E4-synj1Het-above) vs (G3-E4-synj1Hom-above)	ARPC1B	Dpi14	5.91e-05	-0.479893
(G4-E4-synj1Het-above) vs (G3-E4-synj1Hom-above)	ARRDC2	Dpi14	3.81e-05	-0.534119
(G4-E4-synj1Het-above) vs (G3-E4-synj1Hom-above)	ASXL2	Dpi14	0.00395963	-0.436113
(G4-E4-synj1Het-above) vs (G3-E4-synj1Hom-above)	ATF3	Dpi14	0.00888665	-0.333673
(G4-E4-synj1Het-above) vs (G3-E4-synj1Hom-above)	ATG9A	Dpi14	0.00694968	0.150997
(G4-E4-synj1Het-above) vs (G3-E4-synj1Hom-above)	ATP11A	Dpi14	1.04e-05	-0.4221
(G4-E4-synj1Het-above) vs (G3-E4-synj1Hom-above)	ATP2B3	Dpi14	0.00911109	-0.221208
(G4-E4-synj1Het-above) vs (G3-E4-synj1Hom-above)	ATP8A2	Dpi14	0.00160615	-0.532155
(G4-E4-synj1Het-above) vs (G3-E4-synj1Hom-above)	ATRX	Dpi14	0.00724248	-0.461539
(G4-E4-synj1Het-above) vs (G3-E4-synj1Hom-above)	AZIN1	Dpi14	0.00376911	-0.157788
(G4-E4-synj1Het-above) vs (G3-E4-synj1Hom-above)	BAIAP3	Dpi14	0.00336586	0.419962
(G4-E4-synj1Het-above) vs (G3-E4-synj1Hom-above)	BAMBI	Dpi14	0.00881069	-0.610307
(G4-E4-synj1Het-above) vs (G3-E4-synj1Hom-above)	BCL2L1	Dpi14	4.52e-06	-0.273411
(G4-E4-synj1Het-above) vs (G3-E4-synj1Hom-above)	BCL3	Dpi14	0.00698282	-1.02183
(G4-E4-synj1Het-above) vs (G3-E4-synj1Hom-above)	BEND6	Dpi14	5.9e-06	0.183658
(G4-E4-synj1Het-above) vs (G3-E4-synj1Hom-above)	BEX1	Dpi14	0.00279054	0.52012
(G4-E4-synj1Het-above) vs (G3-E4-synj1Hom-above)	BEX3	Dpi14	3.38e-06	0.16697
(G4-E4-synj1Het-above) vs (G3-E4-synj1Hom-above)	BICD2	Dpi14	2.54e-08	-0.269585
(G4-E4-synj1Het-above) vs (G3-E4-synj1Hom-above)	BIN1	Dpi14	0.00122767	0.129831
(G4-E4-synj1Het-above) vs (G3-E4-synj1Hom-above)	BMERB1	Dpi14	0.00585206	0.209041
(G4-E4-synj1Het-above) vs (G3-E4-synj1Hom-above)	BTBD3	Dpi14	0.00636123	-0.117483
(G4-E4-synj1Het-above) vs (G3-E4-synj1Hom-above)	C030034L19RIK	Dpi14	5.25e-09	-1.84362
(G4-E4-synj1Het-above) vs (G3-E4-synj1Hom-above)	C1QA	Dpi14	1.19e-09	-0.586654
(G4-E4-synj1Het-above) vs (G3-E4-synj1Hom-above)	C1QB	Dpi14	5.22e-09	-0.587092
(G4-E4-synj1Het-above) vs (G3-E4-synj1Hom-above)	C1QC	Dpi14	6.08e-11	-0.647123
(G4-E4-synj1Het-above) vs (G3-E4-synj1Hom-above)	C3AR1	Dpi14	0.00631365	-0.411105
(G4-E4-synj1Het-above) vs (G3-E4-synj1Hom-above)	C4B	Dpi14	0.00015516	-0.398232
(G4-E4-synj1Het-above) vs (G3-E4-synj1Hom-above)	CALB1	Dpi14	0.00694225	0.478211
(G4-E4-synj1Het-above) vs (G3-E4-synj1Hom-above)	CALCA	Dpi14	0.00466646	0.592101
(G4-E4-synj1Het-above) vs (G3-E4-synj1Hom-above)	CALM2	Dpi14	0.0002806	0.358194
(G4-E4-synj1Het-above) vs (G3-E4-synj1Hom-above)	CALR	Dpi14	0.00543052	-0.244891
(G4-E4-synj1Het-above) vs (G3-E4-synj1Hom-above)	CAMK2N1	Dpi14	0.00268619	0.281728
(G4-E4-synj1Het-above) vs (G3-E4-synj1Hom-above)	CAMKV	Dpi14	6.76e-08	0.308721
(G4-E4-synj1Het-above) vs (G3-E4-synj1Hom-above)	CAMTA1	Dpi14	7.18e-06	0.246918
(G4-E4-synj1Het-above) vs (G3-E4-synj1Hom-above)	CASC4	Dpi14	0.000942528	0.163256
(G4-E4-synj1Het-above) vs (G3-E4-synj1Hom-above)	CBL	Dpi14	0.00558322	-0.372646
(G4-E4-synj1Het-above) vs (G3-E4-synj1Hom-above)	CBLN1	Dpi14	0.000656886	0.283105
(G4-E4-synj1Het-above) vs (G3-E4-synj1Hom-above)	CBX7	Dpi14	0.00643526	0.19051
(G4-E4-synj1Het-above) vs (G3-E4-synj1Hom-above)	CD109	Dpi14	0.00268991	-0.4565
(G4-E4-synj1Het-above) vs (G3-E4-synj1Hom-above)	CD34	Dpi14	3.28e-06	-0.413856
(G4-E4-synj1Het-above) vs (G3-E4-synj1Hom-above)	CD5L	Dpi14	0.000105164	-0.907882
(G4-E4-synj1Het-above) vs (G3-E4-synj1Hom-above)	CD63	Dpi14	0.00212788	-0.308008
(G4-E4-synj1Het-above) vs (G3-E4-synj1Hom-above)	CD68	Dpi14	0.00115605	-0.501641
(G4-E4-synj1Het-above) vs (G3-E4-synj1Hom-above)	CD84	Dpi14	0.00363124	-0.473584
(G4-E4-synj1Het-above) vs (G3-E4-synj1Hom-above)	CDC37L1	Dpi14	0.00318358	-0.187813
(G4-E4-synj1Het-above) vs (G3-E4-synj1Hom-above)	CDK5RAP1	Dpi14	0.00408955	-1.42027
(G4-E4-synj1Het-above) vs (G3-E4-synj1Hom-above)	CDKN1A	Dpi14	1.23e-06	-0.582498
(G4-E4-synj1Het-above) vs (G3-E4-synj1Hom-above)	CEBPA	Dpi14	2.55e-06	-0.603626
(G4-E4-synj1Het-above) vs (G3-E4-synj1Hom-above)	CEBPD	Dpi14	0.00169486	-0.558735
(G4-E4-synj1Het-above) vs (G3-E4-synj1Hom-above)	CFH	Dpi14	6.17e-05	-0.494071
(G4-E4-synj1Het-above) vs (G3-E4-synj1Hom-above)	CHKA	Dpi14	0.000210456	-0.41065
(G4-E4-synj1Het-above) vs (G3-E4-synj1Hom-above)	CHN1	Dpi14	0.00399117	0.264619
(G4-E4-synj1Het-above) vs (G3-E4-synj1Hom-above)	CIRBP	Dpi14	5.8e-05	0.509751
(G4-E4-synj1Het-above) vs (G3-E4-synj1Hom-above)	CLEC4A1	Dpi14	0.00898258	-0.934244
(G4-E4-synj1Het-above) vs (G3-E4-synj1Hom-above)	CLMN	Dpi14	0.00230566	-0.367866
(G4-E4-synj1Het-above) vs (G3-E4-synj1Hom-above)	CLU	Dpi14	1.61e-08	-0.213225
(G4-E4-synj1Het-above) vs (G3-E4-synj1Hom-above)	CNBP	Dpi14	0.00895892	0.133743
(G4-E4-synj1Het-above) vs (G3-E4-synj1Hom-above)	COL1A1	Dpi14	0.00794146	-0.542811
(G4-E4-synj1Het-above) vs (G3-E4-synj1Hom-above)	COL3A1	Dpi14	2.46e-06	-1.60434
(G4-E4-synj1Het-above) vs (G3-E4-synj1Hom-above)	COPS2	Dpi14	0.00242048	0.288347
(G4-E4-synj1Het-above) vs (G3-E4-synj1Hom-above)	CRYAB	Dpi14	0	-0.162643
(G4-E4-synj1Het-above) vs (G3-E4-synj1Hom-above)	CSF1R	Dpi14	0.00214856	-0.414195
(G4-E4-synj1Het-above) vs (G3-E4-synj1Hom-above)	CST3	Dpi14	0.00321054	-0.27462
(G4-E4-synj1Het-above) vs (G3-E4-synj1Hom-above)	CST7	Dpi14	0.00704625	-0.515741
(G4-E4-synj1Het-above) vs (G3-E4-synj1Hom-above)	CTNNA3	Dpi14	0.00493031	-0.530942
(G4-E4-synj1Het-above) vs (G3-E4-synj1Hom-above)	CTSB	Dpi14	0.00141247	-0.304556
(G4-E4-synj1Het-above) vs (G3-E4-synj1Hom-above)	CTSH	Dpi14	0.00639271	-0.440328
(G4-E4-synj1Het-above) vs (G3-E4-synj1Hom-above)	CTSS	Dpi14	0.00844824	-0.242782
(G4-E4-synj1Het-above) vs (G3-E4-synj1Hom-above)	CTSZ	Dpi14	0.000111546	-0.404345
(G4-E4-synj1Het-above) vs (G3-E4-synj1Hom-above)	CX3CR1	Dpi14	0.00217781	-0.255731
(G4-E4-synj1Het-above) vs (G3-E4-synj1Hom-above)	CXCL12	Dpi14	0.00417565	0.33146
(G4-E4-synj1Het-above) vs (G3-E4-synj1Hom-above)	CXCL16	Dpi14	0.0048409	-0.560854
(G4-E4-synj1Het-above) vs (G3-E4-synj1Hom-above)	CYBB	Dpi14	0.00124534	-0.593821
(G4-E4-synj1Het-above) vs (G3-E4-synj1Hom-above)	CYP1B1	Dpi14	0.00100412	-0.714591
(G4-E4-synj1Het-above) vs (G3-E4-synj1Hom-above)	DBNDD2	Dpi14	0.000484791	-0.130651
(G4-E4-synj1Het-above) vs (G3-E4-synj1Hom-above)	DDHD1	Dpi14	7.73e-06	-0.457832
(G4-E4-synj1Het-above) vs (G3-E4-synj1Hom-above)	DDIT4	Dpi14	0.00275736	-0.406192
(G4-E4-synj1Het-above) vs (G3-E4-synj1Hom-above)	DEFB47	Dpi14	0.00884965	-4.90604
(G4-E4-synj1Het-above) vs (G3-E4-synj1Hom-above)	DGKI	Dpi14	0.00452731	-0.703219
(G4-E4-synj1Het-above) vs (G3-E4-synj1Hom-above)	DMTN	Dpi14	0.00657097	0.224473
(G4-E4-synj1Het-above) vs (G3-E4-synj1Hom-above)	DNAJB1	Dpi14	0.00630224	-0.356091
(G4-E4-synj1Het-above) vs (G3-E4-synj1Hom-above)	DNM2	Dpi14	3.57e-05	-0.347158
(G4-E4-synj1Het-above) vs (G3-E4-synj1Hom-above)	DPP6	Dpi14	0.00129223	0.101161
(G4-E4-synj1Het-above) vs (G3-E4-synj1Hom-above)	EBF3	Dpi14	5.29e-12	0.499366
(G4-E4-synj1Het-above) vs (G3-E4-synj1Hom-above)	ECEL1	Dpi14	4.14e-13	-0.529156
(G4-E4-synj1Het-above) vs (G3-E4-synj1Hom-above)	EIF4A2	Dpi14	0.00838958	0.156519
(G4-E4-synj1Het-above) vs (G3-E4-synj1Hom-above)	ELMOD1	Dpi14	1.6e-08	0.357033
(G4-E4-synj1Het-above) vs (G3-E4-synj1Hom-above)	EMILIN2	Dpi14	0.00388366	-0.455
(G4-E4-synj1Het-above) vs (G3-E4-synj1Hom-above)	ENDOD1	Dpi14	0.00980261	-0.243553
(G4-E4-synj1Het-above) vs (G3-E4-synj1Hom-above)	ENTPD4	Dpi14	4.44e-16	-0.596993
(G4-E4-synj1Het-above) vs (G3-E4-synj1Hom-above)	ENTPD4B	Dpi14	3.12e-06	-0.515055
(G4-E4-synj1Het-above) vs (G3-E4-synj1Hom-above)	ERBIN	Dpi14	6.27e-05	-0.104772
(G4-E4-synj1Het-above) vs (G3-E4-synj1Hom-above)	ERRFI1	Dpi14	4.41e-05	-0.44557
(G4-E4-synj1Het-above) vs (G3-E4-synj1Hom-above)	EVA1A	Dpi14	0.00972569	-0.514253
(G4-E4-synj1Het-above) vs (G3-E4-synj1Hom-above)	F2RL2	Dpi14	0.00934995	0.523354
(G4-E4-synj1Het-above) vs (G3-E4-synj1Hom-above)	FAM107A	Dpi14	1.2e-05	-0.411953
(G4-E4-synj1Het-above) vs (G3-E4-synj1Hom-above)	FAM120C	Dpi14	0.00601441	-0.34511
(G4-E4-synj1Het-above) vs (G3-E4-synj1Hom-above)	FAM214A	Dpi14	0.00867971	-0.470148
(G4-E4-synj1Het-above) vs (G3-E4-synj1Hom-above)	FAM83D	Dpi14	0.00225716	-0.8527
(G4-E4-synj1Het-above) vs (G3-E4-synj1Hom-above)	FAT1	Dpi14	0.000867171	-0.41017
(G4-E4-synj1Het-above) vs (G3-E4-synj1Hom-above)	FAXC	Dpi14	0.000277314	-0.569299
(G4-E4-synj1Het-above) vs (G3-E4-synj1Hom-above)	FBXW7	Dpi14	0.000473381	0.235416
(G4-E4-synj1Het-above) vs (G3-E4-synj1Hom-above)	FCRLS	Dpi14	8.52e-09	-0.705317
(G4-E4-synj1Het-above) vs (G3-E4-synj1Hom-above)	FGF2	Dpi14	0.00812771	-0.439792
(G4-E4-synj1Het-above) vs (G3-E4-synj1Hom-above)	FKBP5	Dpi14	4.89e-07	-0.798744
(G4-E4-synj1Het-above) vs (G3-E4-synj1Hom-above)	FMOD	Dpi14	0.000173557	-0.46075
(G4-E4-synj1Het-above) vs (G3-E4-synj1Hom-above)	FN1	Dpi14	0.00142463	-0.531369
(G4-E4-synj1Het-above) vs (G3-E4-synj1Hom-above)	FOXO3	Dpi14	0.00431038	-0.325119
(G4-E4-synj1Het-above) vs (G3-E4-synj1Hom-above)	FTL1	Dpi14	2.64e-06	-0.411041
(G4-E4-synj1Het-above) vs (G3-E4-synj1Hom-above)	GALNT15	Dpi14	0.000180388	-0.541458
(G4-E4-synj1Het-above) vs (G3-E4-synj1Hom-above)	GATM	Dpi14	0.00442605	0.280938
(G4-E4-synj1Het-above) vs (G3-E4-synj1Hom-above)	GJB6	Dpi14	0.000996691	-0.201481
(G4-E4-synj1Het-above) vs (G3-E4-synj1Hom-above)	GM14296	Dpi14	1.76e-06	-1.18451
(G4-E4-synj1Het-above) vs (G3-E4-synj1Hom-above)	GM14305	Dpi14	0.000123771	-1.03281
(G4-E4-synj1Het-above) vs (G3-E4-synj1Hom-above)	GM14308	Dpi14	0.000108844	-1.68697
(G4-E4-synj1Het-above) vs (G3-E4-synj1Hom-above)	GM14434	Dpi14	0.00489425	-1.03763
(G4-E4-synj1Het-above) vs (G3-E4-synj1Hom-above)	GM19500	Dpi14	0.000107561	-0.76193
(G4-E4-synj1Het-above) vs (G3-E4-synj1Hom-above)	GM4724	Dpi14	0.00387752	-1.3809
(G4-E4-synj1Het-above) vs (G3-E4-synj1Hom-above)	GNS	Dpi14	0.000936526	-0.241436
(G4-E4-synj1Het-above) vs (G3-E4-synj1Hom-above)	GOLGA4	Dpi14	0.00987149	-0.2754
(G4-E4-synj1Het-above) vs (G3-E4-synj1Hom-above)	GOLM1	Dpi14	0.00864679	-0.426612
(G4-E4-synj1Het-above) vs (G3-E4-synj1Hom-above)	GPNMB	Dpi14	0.00024506	-0.396785
(G4-E4-synj1Het-above) vs (G3-E4-synj1Hom-above)	GPR153	Dpi14	0.000158547	0.308423
(G4-E4-synj1Het-above) vs (G3-E4-synj1Hom-above)	GPR17	Dpi14	5.88e-05	-0.438336
(G4-E4-synj1Het-above) vs (G3-E4-synj1Hom-above)	GPX1	Dpi14	0.0080868	-0.200232
(G4-E4-synj1Het-above) vs (G3-E4-synj1Hom-above)	GRIK1	Dpi14	0.000118512	0.994024
(G4-E4-synj1Het-above) vs (G3-E4-synj1Hom-above)	GRN	Dpi14	9.85e-06	-0.332944
(G4-E4-synj1Het-above) vs (G3-E4-synj1Hom-above)	GUCY1A2	Dpi14	0.0012527	-1.25872
(G4-E4-synj1Het-above) vs (G3-E4-synj1Hom-above)	H2-T24	Dpi14	0.00206425	-1.00955
(G4-E4-synj1Het-above) vs (G3-E4-synj1Hom-above)	HABP4	Dpi14	0.00458286	0.216285
(G4-E4-synj1Het-above) vs (G3-E4-synj1Hom-above)	HAVCR2	Dpi14	0.00207697	-0.488493
(G4-E4-synj1Het-above) vs (G3-E4-synj1Hom-above)	HBA-A1	Dpi14	0	2.17154
(G4-E4-synj1Het-above) vs (G3-E4-synj1Hom-above)	HBA-A2	Dpi14	0	2.12057
(G4-E4-synj1Het-above) vs (G3-E4-synj1Hom-above)	HBB-BS	Dpi14	0	2.2521
(G4-E4-synj1Het-above) vs (G3-E4-synj1Hom-above)	HBB-BT	Dpi14	0	2.26581
(G4-E4-synj1Het-above) vs (G3-E4-synj1Hom-above)	HEG1	Dpi14	0.00132306	-0.44228
(G4-E4-synj1Het-above) vs (G3-E4-synj1Hom-above)	HERPUD1	Dpi14	0.00498746	-0.2864
(G4-E4-synj1Het-above) vs (G3-E4-synj1Hom-above)	HEXA	Dpi14	0.00250837	-0.408887
(G4-E4-synj1Het-above) vs (G3-E4-synj1Hom-above)	HEXB	Dpi14	3.66e-05	-0.420935
(G4-E4-synj1Het-above) vs (G3-E4-synj1Hom-above)	HIF3A	Dpi14	6.24e-07	-0.973301
(G4-E4-synj1Het-above) vs (G3-E4-synj1Hom-above)	HIPK2	Dpi14	0	-1.23713
(G4-E4-synj1Het-above) vs (G3-E4-synj1Hom-above)	HIVEP2	Dpi14	0.000995036	-0.363777
(G4-E4-synj1Het-above) vs (G3-E4-synj1Hom-above)	HMGCS1	Dpi14	2.54e-06	0.277338
(G4-E4-synj1Het-above) vs (G3-E4-synj1Hom-above)	HMGCS2	Dpi14	0.00391322	-0.623546
(G4-E4-synj1Het-above) vs (G3-E4-synj1Hom-above)	HMOX1	Dpi14	9.95e-05	-0.712039
(G4-E4-synj1Het-above) vs (G3-E4-synj1Hom-above)	HNRNPA1	Dpi14	0.00217216	0.255138
(G4-E4-synj1Het-above) vs (G3-E4-synj1Hom-above)	HNRNPDL	Dpi14	0.00160007	0.207755
(G4-E4-synj1Het-above) vs (G3-E4-synj1Hom-above)	HOOK3	Dpi14	0.00518804	-0.424762
(G4-E4-synj1Het-above) vs (G3-E4-synj1Hom-above)	HOPX	Dpi14	6.89e-07	0.203423
(G4-E4-synj1Het-above) vs (G3-E4-synj1Hom-above)	HOXA9	Dpi14	0.00793232	0.469748
(G4-E4-synj1Het-above) vs (G3-E4-synj1Hom-above)	HOXB3	Dpi14	0.00185701	0.510933
(G4-E4-synj1Het-above) vs (G3-E4-synj1Hom-above)	HOXB6	Dpi14	0.0018141	0.280632
(G4-E4-synj1Het-above) vs (G3-E4-synj1Hom-above)	HOXB8	Dpi14	0.000114036	0.285435
(G4-E4-synj1Het-above) vs (G3-E4-synj1Hom-above)	HOXB9	Dpi14	0.00646316	0.327343
(G4-E4-synj1Het-above) vs (G3-E4-synj1Hom-above)	HPCA	Dpi14	0.00449224	0.258853
(G4-E4-synj1Het-above) vs (G3-E4-synj1Hom-above)	HPGD	Dpi14	0.00722107	-0.478444
(G4-E4-synj1Het-above) vs (G3-E4-synj1Hom-above)	HSPA1A	Dpi14	4.07e-10	-1.01133
(G4-E4-synj1Het-above) vs (G3-E4-synj1Hom-above)	HSPA1B	Dpi14	0	-1.51648
(G4-E4-synj1Het-above) vs (G3-E4-synj1Hom-above)	HSPA5	Dpi14	8.41e-06	-0.396237
(G4-E4-synj1Het-above) vs (G3-E4-synj1Hom-above)	HSPB1	Dpi14	7.02e-12	-0.733566
(G4-E4-synj1Het-above) vs (G3-E4-synj1Hom-above)	HTRA1	Dpi14	0.000537926	-0.262651
(G4-E4-synj1Het-above) vs (G3-E4-synj1Hom-above)	HVCN1	Dpi14	0.0080012	-0.365324
(G4-E4-synj1Het-above) vs (G3-E4-synj1Hom-above)	IFIT3	Dpi14	0.00112657	0.497966
(G4-E4-synj1Het-above) vs (G3-E4-synj1Hom-above)	IFIT3B	Dpi14	0.00573395	0.506781
(G4-E4-synj1Het-above) vs (G3-E4-synj1Hom-above)	IFNGR1	Dpi14	0.00195846	-0.314488
(G4-E4-synj1Het-above) vs (G3-E4-synj1Hom-above)	IGSF9B	Dpi14	0.000142327	-0.459515
(G4-E4-synj1Het-above) vs (G3-E4-synj1Hom-above)	IKZF1	Dpi14	0.000332865	-0.791279
(G4-E4-synj1Het-above) vs (G3-E4-synj1Hom-above)	IL1R1	Dpi14	0.004848	-0.78918
(G4-E4-synj1Het-above) vs (G3-E4-synj1Hom-above)	INPP5F	Dpi14	0.00347994	0.213392
(G4-E4-synj1Het-above) vs (G3-E4-synj1Hom-above)	IRF8	Dpi14	0.00844916	-0.396888
(G4-E4-synj1Het-above) vs (G3-E4-synj1Hom-above)	ITGAM	Dpi14	7.46e-07	-0.426653
(G4-E4-synj1Het-above) vs (G3-E4-synj1Hom-above)	ITGB5	Dpi14	2.22e-16	-0.502822
(G4-E4-synj1Het-above) vs (G3-E4-synj1Hom-above)	ITGB8	Dpi14	2.18e-05	-0.451232
(G4-E4-synj1Het-above) vs (G3-E4-synj1Hom-above)	ITIH3	Dpi14	0.00248688	0.459673
(G4-E4-synj1Het-above) vs (G3-E4-synj1Hom-above)	ITIH5	Dpi14	0.000378804	-0.413039
(G4-E4-synj1Het-above) vs (G3-E4-synj1Hom-above)	ITPRID2	Dpi14	2.65e-05	-0.262496
(G4-E4-synj1Het-above) vs (G3-E4-synj1Hom-above)	JADE2	Dpi14	5.03e-05	-0.237544
(G4-E4-synj1Het-above) vs (G3-E4-synj1Hom-above)	JMJD1C	Dpi14	4.35e-06	-0.703264
(G4-E4-synj1Het-above) vs (G3-E4-synj1Hom-above)	JUN	Dpi14	0.0031292	-0.320321
(G4-E4-synj1Het-above) vs (G3-E4-synj1Hom-above)	KAT6A	Dpi14	0.000109627	-0.269061
(G4-E4-synj1Het-above) vs (G3-E4-synj1Hom-above)	KCNA1	Dpi14	1.62e-05	-0.421808
(G4-E4-synj1Het-above) vs (G3-E4-synj1Hom-above)	KCNC2	Dpi14	0.00843445	0.232609
(G4-E4-synj1Het-above) vs (G3-E4-synj1Hom-above)	KCNE1L	Dpi14	2.96e-07	-0.706278
(G4-E4-synj1Het-above) vs (G3-E4-synj1Hom-above)	KCNJ10	Dpi14	0.00617502	-0.262064
(G4-E4-synj1Het-above) vs (G3-E4-synj1Hom-above)	KCTD4	Dpi14	0.00566792	0.467578
(G4-E4-synj1Het-above) vs (G3-E4-synj1Hom-above)	KEAP1	Dpi14	0.00753569	-0.125854
(G4-E4-synj1Het-above) vs (G3-E4-synj1Hom-above)	KIF1B	Dpi14	0.00120673	-0.144998
(G4-E4-synj1Het-above) vs (G3-E4-synj1Hom-above)	KIFAP3	Dpi14	0.00468633	0.209295
(G4-E4-synj1Het-above) vs (G3-E4-synj1Hom-above)	KLF13	Dpi14	0.000262482	-0.370318
(G4-E4-synj1Het-above) vs (G3-E4-synj1Hom-above)	KLF15	Dpi14	0.000412251	-0.505619
(G4-E4-synj1Het-above) vs (G3-E4-synj1Hom-above)	KLHDC7A	Dpi14	0.00366322	-0.362012
(G4-E4-synj1Het-above) vs (G3-E4-synj1Hom-above)	KLHL11	Dpi14	4.22e-06	-1.01634
(G4-E4-synj1Het-above) vs (G3-E4-synj1Hom-above)	KLK6	Dpi14	1.96e-08	-0.373517
(G4-E4-synj1Het-above) vs (G3-E4-synj1Hom-above)	KMT2A	Dpi14	0.000384144	-0.352535
(G4-E4-synj1Het-above) vs (G3-E4-synj1Hom-above)	LACC1	Dpi14	0.000807041	-0.832683
(G4-E4-synj1Het-above) vs (G3-E4-synj1Hom-above)	LAPTM5	Dpi14	0.000873511	-0.363038
(G4-E4-synj1Het-above) vs (G3-E4-synj1Hom-above)	LARS2	Dpi14	1.51e-07	-0.454938
(G4-E4-synj1Het-above) vs (G3-E4-synj1Hom-above)	LCOR	Dpi14	4.09e-06	-1.31389
(G4-E4-synj1Het-above) vs (G3-E4-synj1Hom-above)	LHFPL2	Dpi14	0.00360977	-0.349205
(G4-E4-synj1Het-above) vs (G3-E4-synj1Hom-above)	LINGO4	Dpi14	0.000805638	-0.719824
(G4-E4-synj1Het-above) vs (G3-E4-synj1Hom-above)	LOC102633156	Dpi14	1.68e-05	-1.06954
(G4-E4-synj1Het-above) vs (G3-E4-synj1Hom-above)	LOC108168164	Dpi14	0.00160615	-0.557797
(G4-E4-synj1Het-above) vs (G3-E4-synj1Hom-above)	LONRF3	Dpi14	0.0013098	-0.903039
(G4-E4-synj1Het-above) vs (G3-E4-synj1Hom-above)	LRRC8A	Dpi14	0.000781547	-0.337979
(G4-E4-synj1Het-above) vs (G3-E4-synj1Hom-above)	LY86	Dpi14	0.00157875	-0.439352
(G4-E4-synj1Het-above) vs (G3-E4-synj1Hom-above)	LYN	Dpi14	0.007822	-0.484796
(G4-E4-synj1Het-above) vs (G3-E4-synj1Hom-above)	LYZ2	Dpi14	1.41e-12	-0.696703
(G4-E4-synj1Het-above) vs (G3-E4-synj1Hom-above)	LZTS2	Dpi14	4.15e-07	-0.24998
(G4-E4-synj1Het-above) vs (G3-E4-synj1Hom-above)	MAFB	Dpi14	0.00414848	-0.341065
(G4-E4-synj1Het-above) vs (G3-E4-synj1Hom-above)	MAL2	Dpi14	0.00572418	0.503684
(G4-E4-synj1Het-above) vs (G3-E4-synj1Hom-above)	MAN2B2	Dpi14	0.00757908	-0.377426
(G4-E4-synj1Het-above) vs (G3-E4-synj1Hom-above)	MAP3K2	Dpi14	8.51e-05	-0.51634
(G4-E4-synj1Het-above) vs (G3-E4-synj1Hom-above)	MAP7D2	Dpi14	0.00151642	0.14657
(G4-E4-synj1Het-above) vs (G3-E4-synj1Hom-above)	MDM4	Dpi14	0.000157364	-0.468303
(G4-E4-synj1Het-above) vs (G3-E4-synj1Hom-above)	MECP2	Dpi14	5.34e-08	-0.343567
(G4-E4-synj1Het-above) vs (G3-E4-synj1Hom-above)	MERTK	Dpi14	2.93e-05	-0.497094
(G4-E4-synj1Het-above) vs (G3-E4-synj1Hom-above)	MMP12	Dpi14	2.19e-05	1.02127
(G4-E4-synj1Het-above) vs (G3-E4-synj1Hom-above)	MPEG1	Dpi14	4.45e-08	-0.532041
(G4-E4-synj1Het-above) vs (G3-E4-synj1Hom-above)	MS4A6C	Dpi14	0.00739848	-0.886237
(G4-E4-synj1Het-above) vs (G3-E4-synj1Hom-above)	MSR1	Dpi14	0.00659663	-0.829018
(G4-E4-synj1Het-above) vs (G3-E4-synj1Hom-above)	MT1	Dpi14	2.04e-05	-0.394527
(G4-E4-synj1Het-above) vs (G3-E4-synj1Hom-above)	MT2	Dpi14	0.000902731	-0.325394
(G4-E4-synj1Het-above) vs (G3-E4-synj1Hom-above)	MXD4	Dpi14	0.000196773	-0.372936
(G4-E4-synj1Het-above) vs (G3-E4-synj1Hom-above)	MYLK	Dpi14	0.00627828	-0.539779
(G4-E4-synj1Het-above) vs (G3-E4-synj1Hom-above)	NARS	Dpi14	0.00593702	0.202485
(G4-E4-synj1Het-above) vs (G3-E4-synj1Hom-above)	NAV1	Dpi14	0.00299454	-0.312679
(G4-E4-synj1Het-above) vs (G3-E4-synj1Hom-above)	NCAM2	Dpi14	0.00292493	-0.389983
(G4-E4-synj1Het-above) vs (G3-E4-synj1Hom-above)	NCKAP1L	Dpi14	5.22e-05	-0.611769
(G4-E4-synj1Het-above) vs (G3-E4-synj1Hom-above)	NDST1	Dpi14	0.00351128	-0.229842
(G4-E4-synj1Het-above) vs (G3-E4-synj1Hom-above)	NDST4	Dpi14	0.00971658	0.456942
(G4-E4-synj1Het-above) vs (G3-E4-synj1Hom-above)	NFASC	Dpi14	0.00711318	-0.218345
(G4-E4-synj1Het-above) vs (G3-E4-synj1Hom-above)	NFKBIA	Dpi14	0.00591777	-0.43353
(G4-E4-synj1Het-above) vs (G3-E4-synj1Hom-above)	NNAT	Dpi14	0.00173432	-0.16201
(G4-E4-synj1Het-above) vs (G3-E4-synj1Hom-above)	NPC2	Dpi14	0.000186439	-0.17957
(G4-E4-synj1Het-above) vs (G3-E4-synj1Hom-above)	NPTN	Dpi14	0.00542687	0.161729
(G4-E4-synj1Het-above) vs (G3-E4-synj1Hom-above)	NRCAM	Dpi14	0.00134394	-0.371095
(G4-E4-synj1Het-above) vs (G3-E4-synj1Hom-above)	NRROS	Dpi14	1.63e-05	-0.745281
(G4-E4-synj1Het-above) vs (G3-E4-synj1Hom-above)	NSD1	Dpi14	0.0075263	-0.346082
(G4-E4-synj1Het-above) vs (G3-E4-synj1Hom-above)	NTSR2	Dpi14	0.004827	-0.171311
(G4-E4-synj1Het-above) vs (G3-E4-synj1Hom-above)	NUFIP2	Dpi14	0.00399102	-0.51542
(G4-E4-synj1Het-above) vs (G3-E4-synj1Hom-above)	NWD1	Dpi14	1.9e-05	-0.403166
(G4-E4-synj1Het-above) vs (G3-E4-synj1Hom-above)	NXPH1	Dpi14	0.00951157	0.23939
(G4-E4-synj1Het-above) vs (G3-E4-synj1Hom-above)	OGA	Dpi14	0.00181666	0.197485
(G4-E4-synj1Het-above) vs (G3-E4-synj1Hom-above)	OGT	Dpi14	1.14e-07	-0.367144
(G4-E4-synj1Het-above) vs (G3-E4-synj1Hom-above)	OLFML3	Dpi14	3.1e-05	-0.469616
(G4-E4-synj1Het-above) vs (G3-E4-synj1Hom-above)	OSMR	Dpi14	0.00659749	-0.572545
(G4-E4-synj1Het-above) vs (G3-E4-synj1Hom-above)	PAG1	Dpi14	0.00110693	-0.441701
(G4-E4-synj1Het-above) vs (G3-E4-synj1Hom-above)	PAKAP	Dpi14	0.000139914	-1.0939
(G4-E4-synj1Het-above) vs (G3-E4-synj1Hom-above)	PAQR3	Dpi14	0.00308582	-0.638566
(G4-E4-synj1Het-above) vs (G3-E4-synj1Hom-above)	PAQR5	Dpi14	0.00346522	-1.07818
(G4-E4-synj1Het-above) vs (G3-E4-synj1Hom-above)	PAQR8	Dpi14	0	-0.356824
(G4-E4-synj1Het-above) vs (G3-E4-synj1Hom-above)	PCDH7	Dpi14	0.0024966	-0.357448
(G4-E4-synj1Het-above) vs (G3-E4-synj1Hom-above)	PCNP	Dpi14	0.0034059	0.188725
(G4-E4-synj1Het-above) vs (G3-E4-synj1Hom-above)	PDK4	Dpi14	0.00157624	-0.48755
(G4-E4-synj1Het-above) vs (G3-E4-synj1Hom-above)	PDLIM2	Dpi14	6.58e-06	-0.583084
(G4-E4-synj1Het-above) vs (G3-E4-synj1Hom-above)	PDZD4	Dpi14	0.00254088	0.189728
(G4-E4-synj1Het-above) vs (G3-E4-synj1Hom-above)	PEG3	Dpi14	0.00303501	-0.272845
(G4-E4-synj1Het-above) vs (G3-E4-synj1Hom-above)	PEX5L	Dpi14	0.00164041	-0.161877
(G4-E4-synj1Het-above) vs (G3-E4-synj1Hom-above)	PFKFB3	Dpi14	0.000157395	-0.294396
(G4-E4-synj1Het-above) vs (G3-E4-synj1Hom-above)	PHYHD1	Dpi14	0.00130303	-0.572722
(G4-E4-synj1Het-above) vs (G3-E4-synj1Hom-above)	PIRB	Dpi14	0.0010045	-0.960076
(G4-E4-synj1Het-above) vs (G3-E4-synj1Hom-above)	PJA1	Dpi14	0.000118232	0.0943284
(G4-E4-synj1Het-above) vs (G3-E4-synj1Hom-above)	PLCE1	Dpi14	5.97e-06	-0.50315
(G4-E4-synj1Het-above) vs (G3-E4-synj1Hom-above)	PLEK	Dpi14	0.000709303	-0.26756
(G4-E4-synj1Het-above) vs (G3-E4-synj1Hom-above)	PLEKHF1	Dpi14	0.00942861	-0.380199
(G4-E4-synj1Het-above) vs (G3-E4-synj1Hom-above)	PLIN4	Dpi14	7.86e-13	-1.36523
(G4-E4-synj1Het-above) vs (G3-E4-synj1Hom-above)	POGK	Dpi14	0.00552112	-0.198533
(G4-E4-synj1Het-above) vs (G3-E4-synj1Hom-above)	POLR3E	Dpi14	1.83e-06	-0.46778
(G4-E4-synj1Het-above) vs (G3-E4-synj1Hom-above)	PPP1R16B	Dpi14	1.11e-15	-0.252983
(G4-E4-synj1Het-above) vs (G3-E4-synj1Hom-above)	PRICKLE2	Dpi14	0.00182183	-0.18766
(G4-E4-synj1Het-above) vs (G3-E4-synj1Hom-above)	PRPF8	Dpi14	0.000164237	-0.165657
(G4-E4-synj1Het-above) vs (G3-E4-synj1Hom-above)	PRRT2	Dpi14	0.00317531	0.383829
(G4-E4-synj1Het-above) vs (G3-E4-synj1Hom-above)	PRUNE2	Dpi14	0.0009873	-0.323535
(G4-E4-synj1Het-above) vs (G3-E4-synj1Hom-above)	PRXL2A	Dpi14	0.000902367	-0.269951
(G4-E4-synj1Het-above) vs (G3-E4-synj1Hom-above)	PTGDS	Dpi14	9.26e-06	-0.370614
(G4-E4-synj1Het-above) vs (G3-E4-synj1Hom-above)	PTPRC	Dpi14	0.000487659	-0.505236
(G4-E4-synj1Het-above) vs (G3-E4-synj1Hom-above)	QDPR	Dpi14	0.00617991	0.135903
(G4-E4-synj1Het-above) vs (G3-E4-synj1Hom-above)	RALGDS	Dpi14	0.00799684	-0.201132
(G4-E4-synj1Het-above) vs (G3-E4-synj1Hom-above)	RANBP2	Dpi14	0.00412032	-0.37779
(G4-E4-synj1Het-above) vs (G3-E4-synj1Hom-above)	RASSF4	Dpi14	0.00375464	-0.395296
(G4-E4-synj1Het-above) vs (G3-E4-synj1Hom-above)	RBFOX3	Dpi14	0.000279341	0.26165
(G4-E4-synj1Het-above) vs (G3-E4-synj1Hom-above)	RCAN1	Dpi14	0.0001196	-0.296755
(G4-E4-synj1Het-above) vs (G3-E4-synj1Hom-above)	RET	Dpi14	0.00072526	-0.274591
(G4-E4-synj1Het-above) vs (G3-E4-synj1Hom-above)	RETNLA	Dpi14	4.41e-07	-1.37963
(G4-E4-synj1Het-above) vs (G3-E4-synj1Hom-above)	RHOJ	Dpi14	0.0010182	-0.566549
(G4-E4-synj1Het-above) vs (G3-E4-synj1Hom-above)	RN7S1	Dpi14	0	-1.92651
(G4-E4-synj1Het-above) vs (G3-E4-synj1Hom-above)	RN7S2	Dpi14	0	-1.85345
(G4-E4-synj1Het-above) vs (G3-E4-synj1Hom-above)	RN7SK	Dpi14	7.01e-06	-1.77772
(G4-E4-synj1Het-above) vs (G3-E4-synj1Hom-above)	RNASE4	Dpi14	2.07e-05	-0.562992
(G4-E4-synj1Het-above) vs (G3-E4-synj1Hom-above)	RNF11	Dpi14	0.00050586	0.227704
(G4-E4-synj1Het-above) vs (G3-E4-synj1Hom-above)	RNF227	Dpi14	0.00490017	0.225674
(G4-E4-synj1Het-above) vs (G3-E4-synj1Hom-above)	RUSC2	Dpi14	0.0024477	-0.245343
(G4-E4-synj1Het-above) vs (G3-E4-synj1Hom-above)	S100A16	Dpi14	0.00127274	-0.119985
(G4-E4-synj1Het-above) vs (G3-E4-synj1Hom-above)	SAA3	Dpi14	1.46e-05	-4.40106
(G4-E4-synj1Het-above) vs (G3-E4-synj1Hom-above)	SDC3	Dpi14	0.00698058	-0.251003
(G4-E4-synj1Het-above) vs (G3-E4-synj1Hom-above)	SDF2L1	Dpi14	0.00075251	-0.51686
(G4-E4-synj1Het-above) vs (G3-E4-synj1Hom-above)	SELENOP	Dpi14	1.97e-10	-0.285889
(G4-E4-synj1Het-above) vs (G3-E4-synj1Hom-above)	SELPLG	Dpi14	0.00148976	-0.38318
(G4-E4-synj1Het-above) vs (G3-E4-synj1Hom-above)	SERPINA3N	Dpi14	9.47e-11	-0.608303
(G4-E4-synj1Het-above) vs (G3-E4-synj1Hom-above)	SERPINE1	Dpi14	0.00543579	-0.637861
(G4-E4-synj1Het-above) vs (G3-E4-synj1Hom-above)	SERPINH1	Dpi14	3.01e-05	-0.454327
(G4-E4-synj1Het-above) vs (G3-E4-synj1Hom-above)	SFPQ	Dpi14	7.86e-10	-0.686415
(G4-E4-synj1Het-above) vs (G3-E4-synj1Hom-above)	SGK1	Dpi14	9.46e-12	-0.633784
(G4-E4-synj1Het-above) vs (G3-E4-synj1Hom-above)	SGK3	Dpi14	0.000463862	-0.684172
(G4-E4-synj1Het-above) vs (G3-E4-synj1Hom-above)	SHC3	Dpi14	4.06e-05	-0.866339
(G4-E4-synj1Het-above) vs (G3-E4-synj1Hom-above)	SHCBP1L	Dpi14	0.00752966	-1.00579
(G4-E4-synj1Het-above) vs (G3-E4-synj1Hom-above)	SHOC2	Dpi14	0.00821274	0.214146
(G4-E4-synj1Het-above) vs (G3-E4-synj1Hom-above)	SIGLEC1	Dpi14	3.63e-05	-1.0286
(G4-E4-synj1Het-above) vs (G3-E4-synj1Hom-above)	SIPA1L2	Dpi14	9.46e-11	-0.277896
(G4-E4-synj1Het-above) vs (G3-E4-synj1Hom-above)	SIRPA	Dpi14	9.48e-05	-0.242967
(G4-E4-synj1Het-above) vs (G3-E4-synj1Hom-above)	SKIL	Dpi14	0.00636454	-0.32037
(G4-E4-synj1Het-above) vs (G3-E4-synj1Hom-above)	SLC1A2	Dpi14	0.00483585	-0.280403
(G4-E4-synj1Het-above) vs (G3-E4-synj1Hom-above)	SLC2A1	Dpi14	0.00997419	-0.223255
(G4-E4-synj1Het-above) vs (G3-E4-synj1Hom-above)	SLC3A2	Dpi14	0.000220724	-0.307577
(G4-E4-synj1Het-above) vs (G3-E4-synj1Hom-above)	SLC4A8	Dpi14	0.0075336	-0.489501
(G4-E4-synj1Het-above) vs (G3-E4-synj1Hom-above)	SLC5A3	Dpi14	0.00170298	-0.357626
(G4-E4-synj1Het-above) vs (G3-E4-synj1Hom-above)	SLC6A8	Dpi14	7.23e-07	-0.37618
(G4-E4-synj1Het-above) vs (G3-E4-synj1Hom-above)	SLC7A14	Dpi14	0.00954528	-0.281315
(G4-E4-synj1Het-above) vs (G3-E4-synj1Hom-above)	SLC7A2	Dpi14	1.05e-10	-0.272378
(G4-E4-synj1Het-above) vs (G3-E4-synj1Hom-above)	SLC9A7	Dpi14	4.87e-07	-1.80255
(G4-E4-synj1Het-above) vs (G3-E4-synj1Hom-above)	SMIM10L1	Dpi14	0.000287382	0.368085
(G4-E4-synj1Het-above) vs (G3-E4-synj1Hom-above)	SNAP25	Dpi14	0.00897028	0.253932
(G4-E4-synj1Het-above) vs (G3-E4-synj1Hom-above)	SNX3	Dpi14	0.0034746	0.150103
(G4-E4-synj1Het-above) vs (G3-E4-synj1Hom-above)	SOGA1	Dpi14	0.00383732	-0.369302
(G4-E4-synj1Het-above) vs (G3-E4-synj1Hom-above)	SPOCK3	Dpi14	4.32e-09	0.198273
(G4-E4-synj1Het-above) vs (G3-E4-synj1Hom-above)	SPP1	Dpi14	0.00743899	-0.254727
(G4-E4-synj1Het-above) vs (G3-E4-synj1Hom-above)	SPRR1A	Dpi14	5.44e-06	-0.687371
(G4-E4-synj1Het-above) vs (G3-E4-synj1Hom-above)	SPSB1	Dpi14	0.00277418	-0.383287
(G4-E4-synj1Het-above) vs (G3-E4-synj1Hom-above)	SSH2	Dpi14	0.00348444	-0.427159
(G4-E4-synj1Het-above) vs (G3-E4-synj1Hom-above)	SST	Dpi14	0.00668785	0.329577
(G4-E4-synj1Het-above) vs (G3-E4-synj1Hom-above)	STK32A	Dpi14	0.00380768	-0.298092
(G4-E4-synj1Het-above) vs (G3-E4-synj1Hom-above)	SUSD6	Dpi14	0.00421904	-0.354967
(G4-E4-synj1Het-above) vs (G3-E4-synj1Hom-above)	SYK	Dpi14	1.11e-05	-0.659523
(G4-E4-synj1Het-above) vs (G3-E4-synj1Hom-above)	SYNJ1	Dpi14	0.000660364	0.335748
(G4-E4-synj1Het-above) vs (G3-E4-synj1Hom-above)	SYNM	Dpi14	1.26e-05	-0.248787
(G4-E4-synj1Het-above) vs (G3-E4-synj1Hom-above)	TCP11L1	Dpi14	0.0057778	-1.19172
(G4-E4-synj1Het-above) vs (G3-E4-synj1Hom-above)	TENT5C	Dpi14	0.00030216	-0.555203
(G4-E4-synj1Het-above) vs (G3-E4-synj1Hom-above)	TGFBR1	Dpi14	0.00532916	-0.354854
(G4-E4-synj1Het-above) vs (G3-E4-synj1Hom-above)	TGFBR2	Dpi14	0.000969152	-0.355577
(G4-E4-synj1Het-above) vs (G3-E4-synj1Hom-above)	THBS1	Dpi14	0.000660979	-0.777675
(G4-E4-synj1Het-above) vs (G3-E4-synj1Hom-above)	THBS2	Dpi14	0.00512842	-0.376706
(G4-E4-synj1Het-above) vs (G3-E4-synj1Hom-above)	TIA1	Dpi14	0.00897026	-0.279883
(G4-E4-synj1Het-above) vs (G3-E4-synj1Hom-above)	TLE3	Dpi14	0.000877602	-0.213541
(G4-E4-synj1Het-above) vs (G3-E4-synj1Hom-above)	TLR2	Dpi14	0.00541123	-0.512469
(G4-E4-synj1Het-above) vs (G3-E4-synj1Hom-above)	TMEM176A	Dpi14	0.000219934	-0.444155
(G4-E4-synj1Het-above) vs (G3-E4-synj1Hom-above)	TMEM178B	Dpi14	4.63e-10	-0.651971
(G4-E4-synj1Het-above) vs (G3-E4-synj1Hom-above)	TMEM191C	Dpi14	0.00441855	0.352418
(G4-E4-synj1Het-above) vs (G3-E4-synj1Hom-above)	TMEM254A	Dpi14	0.00151167	-0.628778
(G4-E4-synj1Het-above) vs (G3-E4-synj1Hom-above)	TMEM254B	Dpi14	0.00509518	-0.589575
(G4-E4-synj1Het-above) vs (G3-E4-synj1Hom-above)	TMEM254C	Dpi14	0.00213439	-0.608504
(G4-E4-synj1Het-above) vs (G3-E4-synj1Hom-above)	TNFRSF12A	Dpi14	0.00856626	-0.443063
(G4-E4-synj1Het-above) vs (G3-E4-synj1Hom-above)	TNFRSF1B	Dpi14	0.00116111	-0.53372
(G4-E4-synj1Het-above) vs (G3-E4-synj1Hom-above)	TNR	Dpi14	7.27e-05	-0.468747
(G4-E4-synj1Het-above) vs (G3-E4-synj1Hom-above)	TNS3	Dpi14	0.00431599	-0.301849
(G4-E4-synj1Het-above) vs (G3-E4-synj1Hom-above)	TRA2A	Dpi14	0.00465109	-0.269311
(G4-E4-synj1Het-above) vs (G3-E4-synj1Hom-above)	TREM2	Dpi14	1.95e-10	-0.591278
(G4-E4-synj1Het-above) vs (G3-E4-synj1Hom-above)	TRPC5	Dpi14	0.0024974	-0.601331
(G4-E4-synj1Het-above) vs (G3-E4-synj1Hom-above)	TRPM3	Dpi14	0.00242923	-0.321023
(G4-E4-synj1Het-above) vs (G3-E4-synj1Hom-above)	TSC22D3	Dpi14	0.002972	-0.274521
(G4-E4-synj1Het-above) vs (G3-E4-synj1Hom-above)	TSC22D4	Dpi14	0.00375735	-0.199695
(G4-E4-synj1Het-above) vs (G3-E4-synj1Hom-above)	TSSC4	Dpi14	8.3e-05	-0.313881
(G4-E4-synj1Het-above) vs (G3-E4-synj1Hom-above)	TTBK2	Dpi14	3.55e-08	-0.354105
(G4-E4-synj1Het-above) vs (G3-E4-synj1Hom-above)	TULP4	Dpi14	3.11e-10	-0.447047
(G4-E4-synj1Het-above) vs (G3-E4-synj1Hom-above)	TUSC3	Dpi14	0.000880986	0.340736
(G4-E4-synj1Het-above) vs (G3-E4-synj1Hom-above)	TYROBP	Dpi14	2.41e-06	-0.64156
(G4-E4-synj1Het-above) vs (G3-E4-synj1Hom-above)	UBE2M	Dpi14	0.00638362	0.296214
(G4-E4-synj1Het-above) vs (G3-E4-synj1Hom-above)	UCP2	Dpi14	0.00482808	-0.327595
(G4-E4-synj1Het-above) vs (G3-E4-synj1Hom-above)	UNC13C	Dpi14	0.000268894	-0.448427
(G4-E4-synj1Het-above) vs (G3-E4-synj1Hom-above)	UNC93B1	Dpi14	0.00381437	-0.334722
(G4-E4-synj1Het-above) vs (G3-E4-synj1Hom-above)	USF3	Dpi14	0.000984839	-0.464007
(G4-E4-synj1Het-above) vs (G3-E4-synj1Hom-above)	USP11	Dpi14	0.0064545	0.209945
(G4-E4-synj1Het-above) vs (G3-E4-synj1Hom-above)	USP53	Dpi14	0.00118696	-0.484333
(G4-E4-synj1Het-above) vs (G3-E4-synj1Hom-above)	USP54	Dpi14	0.00163467	-0.341417
(G4-E4-synj1Het-above) vs (G3-E4-synj1Hom-above)	VASH1	Dpi14	0.00357018	-0.437486
(G4-E4-synj1Het-above) vs (G3-E4-synj1Hom-above)	VIM	Dpi14	0	-0.352843
(G4-E4-synj1Het-above) vs (G3-E4-synj1Hom-above)	VSIR	Dpi14	0.000564363	-0.415897
(G4-E4-synj1Het-above) vs (G3-E4-synj1Hom-above)	VSNL1	Dpi14	0.00954091	0.239035
(G4-E4-synj1Het-above) vs (G3-E4-synj1Hom-above)	VSTM2L	Dpi14	0.00786225	0.306758
(G4-E4-synj1Het-above) vs (G3-E4-synj1Hom-above)	VWA5B2	Dpi14	0.00441522	0.270074
(G4-E4-synj1Het-above) vs (G3-E4-synj1Hom-above)	WBP1L	Dpi14	0.00753427	-0.184772
(G4-E4-synj1Het-above) vs (G3-E4-synj1Hom-above)	WDR81	Dpi14	0.000183702	-0.320927
(G4-E4-synj1Het-above) vs (G3-E4-synj1Hom-above)	WFS1	Dpi14	3.62e-12	-0.349821
(G4-E4-synj1Het-above) vs (G3-E4-synj1Hom-above)	XKR4	Dpi14	3.66e-06	-1.19268
(G4-E4-synj1Het-above) vs (G3-E4-synj1Hom-above)	ZBTB16	Dpi14	0	-1.3658
(G4-E4-synj1Het-above) vs (G3-E4-synj1Hom-above)	ZC3H12C	Dpi14	0.000551152	-0.647431
(G4-E4-synj1Het-above) vs (G3-E4-synj1Hom-above)	ZCCHC12	Dpi14	0.000887409	0.328219
(G4-E4-synj1Het-above) vs (G3-E4-synj1Hom-above)	ZCCHC18	Dpi14	2.1e-09	0.251104
(G4-E4-synj1Het-above) vs (G3-E4-synj1Hom-above)	ZCCHC2	Dpi14	0.00158349	-0.3536
(G4-E4-synj1Het-above) vs (G3-E4-synj1Hom-above)	ZCCHC24	Dpi14	0.000890354	-0.164922
(G4-E4-synj1Het-above) vs (G3-E4-synj1Hom-above)	ZEB2	Dpi14	0.00809867	-0.305002
(G4-E4-synj1Het-above) vs (G3-E4-synj1Hom-above)	ZFP148	Dpi14	0.00161358	-0.477347
(G4-E4-synj1Het-above) vs (G3-E4-synj1Hom-above)	ZFP281	Dpi14	0.00259016	-0.275344
(G4-E4-synj1Het-above) vs (G3-E4-synj1Hom-above)	ZFP329	Dpi14	0.00716044	-0.720761
(G4-E4-synj1Het-above) vs (G3-E4-synj1Hom-above)	ZFP445	Dpi14	3.9e-05	-0.439618
(G4-E4-synj1Het-above) vs (G3-E4-synj1Hom-above)	ZFP512B	Dpi14	0.00282114	0.518877
(G4-E4-synj1Het-above) vs (G3-E4-synj1Hom-above)	ZFP704	Dpi14	0.0020587	-0.388748
(G4-E4-synj1Het-above) vs (G3-E4-synj1Hom-above)	ZFP941	Dpi14	0.00828504	0.445264
(G4-E4-synj1Het-above) vs (G3-E4-synj1Hom-above)	ZFP966	Dpi14	0.00062457	-1.3807
(G4-E4-synj1Het-above) vs (G3-E4-synj1Hom-above)	ZHX3	Dpi14	0.000286468	-0.381458
(G4-E4-synj1Het-above) vs (G3-E4-synj1Hom-above)	ZKSCAN16	Dpi14	0.00422742	-0.637197
(G4-E4-synj1Het-above) vs (G3-E4-synj1Hom-above)	ZNFX1	Dpi14	0.00185235	-0.251028
(G4-E4-synj1Het-above) vs (G3-E4-synj1Hom-above)	ZRANB2	Dpi14	0.00838184	0.188694
(G8-E4-synj1Het-below) vs (G7-E4-synj1Hom-below)	A4GALT	Dpi14	0.00171524	-1.01699
(G8-E4-synj1Het-below) vs (G7-E4-synj1Hom-below)	AB124611	Dpi14	0.00109202	-1.23792
(G8-E4-synj1Het-below) vs (G7-E4-synj1Hom-below)	ACO1	Dpi14	0.000672869	1.20367
(G8-E4-synj1Het-below) vs (G7-E4-synj1Hom-below)	ADAM8	Dpi14	0.00228946	-0.967197
(G8-E4-synj1Het-below) vs (G7-E4-synj1Hom-below)	ANKRD10	Dpi14	0.00640415	-0.174483
(G8-E4-synj1Het-below) vs (G7-E4-synj1Hom-below)	ANXA3	Dpi14	0.00958126	-0.715807
(G8-E4-synj1Het-below) vs (G7-E4-synj1Hom-below)	ANXA4	Dpi14	2.25e-05	-0.592309
(G8-E4-synj1Het-below) vs (G7-E4-synj1Hom-below)	APC2	Dpi14	2.2e-08	0.416552
(G8-E4-synj1Het-below) vs (G7-E4-synj1Hom-below)	APOBEC1	Dpi14	0.000291413	-1.07123
(G8-E4-synj1Het-below) vs (G7-E4-synj1Hom-below)	AQP1	Dpi14	0.00254589	-0.933586
(G8-E4-synj1Het-below) vs (G7-E4-synj1Hom-below)	ARHGAP29	Dpi14	0.00727191	-0.966402
(G8-E4-synj1Het-below) vs (G7-E4-synj1Hom-below)	ARHGAP6	Dpi14	0.00665372	0.447607
(G8-E4-synj1Het-below) vs (G7-E4-synj1Hom-below)	ARPC1B	Dpi14	2.65e-07	-0.510468
(G8-E4-synj1Het-below) vs (G7-E4-synj1Hom-below)	ATL1	Dpi14	0.00791198	0.42321
(G8-E4-synj1Het-below) vs (G7-E4-synj1Hom-below)	ATPIF1	Dpi14	0.00149165	0.318377
(G8-E4-synj1Het-below) vs (G7-E4-synj1Hom-below)	B230217C12RIK	Dpi14	1.72e-05	0.362527
(G8-E4-synj1Het-below) vs (G7-E4-synj1Hom-below)	BGN	Dpi14	2.8e-09	-1.74663
(G8-E4-synj1Het-below) vs (G7-E4-synj1Hom-below)	BMP4	Dpi14	0.00318891	-0.760273
(G8-E4-synj1Het-below) vs (G7-E4-synj1Hom-below)	BRSK2	Dpi14	2.56e-08	0.235472
(G8-E4-synj1Het-below) vs (G7-E4-synj1Hom-below)	C030034L19RIK	Dpi14	0.00156136	-1.11908
(G8-E4-synj1Het-below) vs (G7-E4-synj1Hom-below)	C1QTNF6	Dpi14	0.00263439	-1.20156
(G8-E4-synj1Het-below) vs (G7-E4-synj1Hom-below)	CADPS	Dpi14	0.00257038	0.340527
(G8-E4-synj1Het-below) vs (G7-E4-synj1Hom-below)	CAR10	Dpi14	0	0.410553
(G8-E4-synj1Het-below) vs (G7-E4-synj1Hom-below)	CARTPT	Dpi14	0.0074021	0.898302
(G8-E4-synj1Het-below) vs (G7-E4-synj1Hom-below)	CBARP	Dpi14	0.00082614	0.426083
(G8-E4-synj1Het-below) vs (G7-E4-synj1Hom-below)	CCDC80	Dpi14	0.00536204	-1.20037
(G8-E4-synj1Het-below) vs (G7-E4-synj1Hom-below)	CCL8	Dpi14	0.006069	-1.85157
(G8-E4-synj1Het-below) vs (G7-E4-synj1Hom-below)	CCN2	Dpi14	0.00229029	-1.13562
(G8-E4-synj1Het-below) vs (G7-E4-synj1Hom-below)	CCNL1	Dpi14	0.00962845	-0.316129
(G8-E4-synj1Het-below) vs (G7-E4-synj1Hom-below)	CD151	Dpi14	0.00204783	-0.415635
(G8-E4-synj1Het-below) vs (G7-E4-synj1Hom-below)	CD36	Dpi14	3.85e-05	-1.3917
(G8-E4-synj1Het-below) vs (G7-E4-synj1Hom-below)	CD5L	Dpi14	0.000251994	-1.61363
(G8-E4-synj1Het-below) vs (G7-E4-synj1Hom-below)	CD63	Dpi14	4.76e-06	-0.548398
(G8-E4-synj1Het-below) vs (G7-E4-synj1Hom-below)	CD84	Dpi14	0.000373451	-0.88206
(G8-E4-synj1Het-below) vs (G7-E4-synj1Hom-below)	CDH1	Dpi14	0.0068457	-0.880473
(G8-E4-synj1Het-below) vs (G7-E4-synj1Hom-below)	CDH8	Dpi14	0.000246443	0.43337
(G8-E4-synj1Het-below) vs (G7-E4-synj1Hom-below)	CELF6	Dpi14	0.0050997	0.533358
(G8-E4-synj1Het-below) vs (G7-E4-synj1Hom-below)	CEP19	Dpi14	0.000141238	0.227679
(G8-E4-synj1Het-below) vs (G7-E4-synj1Hom-below)	CFHR2	Dpi14	0.00296125	-1.23526
(G8-E4-synj1Het-below) vs (G7-E4-synj1Hom-below)	CHD5	Dpi14	0.00387778	0.454833
(G8-E4-synj1Het-below) vs (G7-E4-synj1Hom-below)	CHPF2	Dpi14	0.00578499	0.20035
(G8-E4-synj1Het-below) vs (G7-E4-synj1Hom-below)	CNOT3	Dpi14	0.00960101	0.556242
(G8-E4-synj1Het-below) vs (G7-E4-synj1Hom-below)	COL12A1	Dpi14	0.00191873	-1.16945
(G8-E4-synj1Het-below) vs (G7-E4-synj1Hom-below)	COL14A1	Dpi14	0.00697921	-1.37252
(G8-E4-synj1Het-below) vs (G7-E4-synj1Hom-below)	COL18A1	Dpi14	0.000303365	-1.36425
(G8-E4-synj1Het-below) vs (G7-E4-synj1Hom-below)	COL1A1	Dpi14	2.74e-13	-2.90604
(G8-E4-synj1Het-below) vs (G7-E4-synj1Hom-below)	COL1A2	Dpi14	9.73e-14	-2.71172
(G8-E4-synj1Het-below) vs (G7-E4-synj1Hom-below)	COL3A1	Dpi14	9.55e-15	-3.1437
(G8-E4-synj1Het-below) vs (G7-E4-synj1Hom-below)	COL4A1	Dpi14	1.28e-05	-1.3419
(G8-E4-synj1Het-below) vs (G7-E4-synj1Hom-below)	COL4A5	Dpi14	0.00228069	-1.15627
(G8-E4-synj1Het-below) vs (G7-E4-synj1Hom-below)	COL5A2	Dpi14	0.00862735	-0.842894
(G8-E4-synj1Het-below) vs (G7-E4-synj1Hom-below)	COL6A1	Dpi14	0.00338591	-1.0708
(G8-E4-synj1Het-below) vs (G7-E4-synj1Hom-below)	COL6A2	Dpi14	2.28e-07	-1.90449
(G8-E4-synj1Het-below) vs (G7-E4-synj1Hom-below)	COL6A3	Dpi14	7.26e-07	-2.10587
(G8-E4-synj1Het-below) vs (G7-E4-synj1Hom-below)	COL8A1	Dpi14	4.28e-07	-1.90299
(G8-E4-synj1Het-below) vs (G7-E4-synj1Hom-below)	COL8A2	Dpi14	0.00537669	-1.16252
(G8-E4-synj1Het-below) vs (G7-E4-synj1Hom-below)	CP	Dpi14	0.000872265	-0.802546
(G8-E4-synj1Het-below) vs (G7-E4-synj1Hom-below)	CPNE7	Dpi14	6.97e-05	0.76749
(G8-E4-synj1Het-below) vs (G7-E4-synj1Hom-below)	CPXM1	Dpi14	4.06e-05	-1.66216
(G8-E4-synj1Het-below) vs (G7-E4-synj1Hom-below)	CPZ	Dpi14	0.00401076	-0.906387
(G8-E4-synj1Het-below) vs (G7-E4-synj1Hom-below)	CTSK	Dpi14	0.000232828	-1.68914
(G8-E4-synj1Het-below) vs (G7-E4-synj1Hom-below)	CXCL12	Dpi14	0.00384055	-0.638657
(G8-E4-synj1Het-below) vs (G7-E4-synj1Hom-below)	CXCL16	Dpi14	3.37e-05	-0.913158
(G8-E4-synj1Het-below) vs (G7-E4-synj1Hom-below)	CYP1B1	Dpi14	5.39e-09	-1.77712
(G8-E4-synj1Het-below) vs (G7-E4-synj1Hom-below)	DCN	Dpi14	0	-2.80752
(G8-E4-synj1Het-below) vs (G7-E4-synj1Hom-below)	DDR2	Dpi14	0.00317161	-0.885629
(G8-E4-synj1Het-below) vs (G7-E4-synj1Hom-below)	DES	Dpi14	0.00517707	-0.89841
(G8-E4-synj1Het-below) vs (G7-E4-synj1Hom-below)	DGKQ	Dpi14	0.00312829	0.226614
(G8-E4-synj1Het-below) vs (G7-E4-synj1Hom-below)	DHRS3	Dpi14	1.38e-07	-0.761188
(G8-E4-synj1Het-below) vs (G7-E4-synj1Hom-below)	DNM1	Dpi14	6.62e-05	0.420882
(G8-E4-synj1Het-below) vs (G7-E4-synj1Hom-below)	DPT	Dpi14	0.000160787	-1.6362
(G8-E4-synj1Het-below) vs (G7-E4-synj1Hom-below)	EFEMP1	Dpi14	0.000423816	-1.54096
(G8-E4-synj1Het-below) vs (G7-E4-synj1Hom-below)	ELN	Dpi14	1.48e-06	-1.53449
(G8-E4-synj1Het-below) vs (G7-E4-synj1Hom-below)	EMILIN1	Dpi14	0.00715531	-1.4207
(G8-E4-synj1Het-below) vs (G7-E4-synj1Hom-below)	EMP1	Dpi14	0.00504941	-1.14701
(G8-E4-synj1Het-below) vs (G7-E4-synj1Hom-below)	ENO1B	Dpi14	0.000234616	1.17924
(G8-E4-synj1Het-below) vs (G7-E4-synj1Hom-below)	ERDR1	Dpi14	0.00887241	2.1119
(G8-E4-synj1Het-below) vs (G7-E4-synj1Hom-below)	ERICH3	Dpi14	0.0062418	0.427071
(G8-E4-synj1Het-below) vs (G7-E4-synj1Hom-below)	FAM180A	Dpi14	1.96e-07	-2.60158
(G8-E4-synj1Het-below) vs (G7-E4-synj1Hom-below)	FBLN1	Dpi14	8.67e-05	-1.38912
(G8-E4-synj1Het-below) vs (G7-E4-synj1Hom-below)	FBLN2	Dpi14	0.00442173	-1.32454
(G8-E4-synj1Het-below) vs (G7-E4-synj1Hom-below)	FBN1	Dpi14	0.000179067	-1.37635
(G8-E4-synj1Het-below) vs (G7-E4-synj1Hom-below)	FCGR2B	Dpi14	1.4e-05	-0.983767
(G8-E4-synj1Het-below) vs (G7-E4-synj1Hom-below)	FGFBP1	Dpi14	0.00878143	-2.49884
(G8-E4-synj1Het-below) vs (G7-E4-synj1Hom-below)	FKBP10	Dpi14	0.00708651	-0.857559
(G8-E4-synj1Het-below) vs (G7-E4-synj1Hom-below)	FKBP7	Dpi14	0.00164774	-1.21306
(G8-E4-synj1Het-below) vs (G7-E4-synj1Hom-below)	FNDC3B	Dpi14	0.00622669	-0.824464
(G8-E4-synj1Het-below) vs (G7-E4-synj1Hom-below)	FOXC2	Dpi14	1.42e-06	-1.51376
(G8-E4-synj1Het-below) vs (G7-E4-synj1Hom-below)	FOXD1	Dpi14	3.54e-05	-1.22585
(G8-E4-synj1Het-below) vs (G7-E4-synj1Hom-below)	FPR2	Dpi14	0.00772259	1.23095
(G8-E4-synj1Het-below) vs (G7-E4-synj1Hom-below)	FSTL1	Dpi14	0.00536547	-0.832751
(G8-E4-synj1Het-below) vs (G7-E4-synj1Hom-below)	FZD6	Dpi14	0.00256883	-0.361613
(G8-E4-synj1Het-below) vs (G7-E4-synj1Hom-below)	GFRA4	Dpi14	0.0076223	0.396334
(G8-E4-synj1Het-below) vs (G7-E4-synj1Hom-below)	GJB2	Dpi14	0.00314477	-1.20294
(G8-E4-synj1Het-below) vs (G7-E4-synj1Hom-below)	GM31520	Dpi14	0.00145902	-1.61035
(G8-E4-synj1Het-below) vs (G7-E4-synj1Hom-below)	GPX8	Dpi14	0.00167085	-1.33228
(G8-E4-synj1Het-below) vs (G7-E4-synj1Hom-below)	GRN	Dpi14	9.85e-09	-0.543169
(G8-E4-synj1Het-below) vs (G7-E4-synj1Hom-below)	H19	Dpi14	1.6e-12	-3.42418
(G8-E4-synj1Het-below) vs (G7-E4-synj1Hom-below)	HK1	Dpi14	0.00118658	0.303822
(G8-E4-synj1Het-below) vs (G7-E4-synj1Hom-below)	HOXB6	Dpi14	0.000823115	0.494453
(G8-E4-synj1Het-below) vs (G7-E4-synj1Hom-below)	HPGDS	Dpi14	0.00687106	-0.758808
(G8-E4-synj1Het-below) vs (G7-E4-synj1Hom-below)	HSD3B7	Dpi14	0.00459757	-0.39365
(G8-E4-synj1Het-below) vs (G7-E4-synj1Hom-below)	HSPG2	Dpi14	0.00918799	-1.26635
(G8-E4-synj1Het-below) vs (G7-E4-synj1Hom-below)	IFITM1	Dpi14	0.000849399	-1.89184
(G8-E4-synj1Het-below) vs (G7-E4-synj1Hom-below)	IGF1	Dpi14	8.36e-07	-1.41947
(G8-E4-synj1Het-below) vs (G7-E4-synj1Hom-below)	IGF2	Dpi14	6.64e-11	-1.56266
(G8-E4-synj1Het-below) vs (G7-E4-synj1Hom-below)	IGFBP4	Dpi14	0.00104674	-0.874812
(G8-E4-synj1Het-below) vs (G7-E4-synj1Hom-below)	IGFBP6	Dpi14	1.04e-09	-3.02812
(G8-E4-synj1Het-below) vs (G7-E4-synj1Hom-below)	IGFBP7	Dpi14	0.00702093	-0.916328
(G8-E4-synj1Het-below) vs (G7-E4-synj1Hom-below)	IKZF1	Dpi14	0.000684683	-0.587194
(G8-E4-synj1Het-below) vs (G7-E4-synj1Hom-below)	IL6RA	Dpi14	0.00205921	-0.667538
(G8-E4-synj1Het-below) vs (G7-E4-synj1Hom-below)	ISLR	Dpi14	0	-2.7551
(G8-E4-synj1Het-below) vs (G7-E4-synj1Hom-below)	ISYNA1	Dpi14	0.0025656	-0.386402
(G8-E4-synj1Het-below) vs (G7-E4-synj1Hom-below)	ITGA5	Dpi14	0.00491592	-1.11757
(G8-E4-synj1Het-below) vs (G7-E4-synj1Hom-below)	ITGBL1	Dpi14	8.94e-05	-1.20005
(G8-E4-synj1Het-below) vs (G7-E4-synj1Hom-below)	ITIH2	Dpi14	0.00787482	-0.935906
(G8-E4-synj1Het-below) vs (G7-E4-synj1Hom-below)	KIRREL3	Dpi14	0.00131552	0.441833
(G8-E4-synj1Het-below) vs (G7-E4-synj1Hom-below)	KLF5	Dpi14	0.000739151	-1.19188
(G8-E4-synj1Het-below) vs (G7-E4-synj1Hom-below)	LAMC1	Dpi14	0.00261695	-0.778629
(G8-E4-synj1Het-below) vs (G7-E4-synj1Hom-below)	LBP	Dpi14	5.19e-07	-2.16527
(G8-E4-synj1Het-below) vs (G7-E4-synj1Hom-below)	LCN2	Dpi14	0.0074578	1.1205
(G8-E4-synj1Het-below) vs (G7-E4-synj1Hom-below)	LGALS1	Dpi14	0.00688816	-0.938523
(G8-E4-synj1Het-below) vs (G7-E4-synj1Hom-below)	LGALS3	Dpi14	8.88e-16	-0.929648
(G8-E4-synj1Het-below) vs (G7-E4-synj1Hom-below)	LILRB4A	Dpi14	0.00164431	-0.800997
(G8-E4-synj1Het-below) vs (G7-E4-synj1Hom-below)	LOX	Dpi14	1.63e-08	-1.93922
(G8-E4-synj1Het-below) vs (G7-E4-synj1Hom-below)	LOXL1	Dpi14	0.00155244	-1.22131
(G8-E4-synj1Het-below) vs (G7-E4-synj1Hom-below)	LSP1	Dpi14	0.00593596	-1.13063
(G8-E4-synj1Het-below) vs (G7-E4-synj1Hom-below)	LUM	Dpi14	1.35e-10	-2.94546
(G8-E4-synj1Het-below) vs (G7-E4-synj1Hom-below)	LYPD1	Dpi14	0.000337634	0.623056
(G8-E4-synj1Het-below) vs (G7-E4-synj1Hom-below)	LYZ2	Dpi14	0.000604797	-1.24321
(G8-E4-synj1Het-below) vs (G7-E4-synj1Hom-below)	MERTK	Dpi14	2.22e-16	-0.663682
(G8-E4-synj1Het-below) vs (G7-E4-synj1Hom-below)	MFAP2	Dpi14	0.00451454	-1.47222
(G8-E4-synj1Het-below) vs (G7-E4-synj1Hom-below)	MFAP4	Dpi14	1.35e-06	-2.46829
(G8-E4-synj1Het-below) vs (G7-E4-synj1Hom-below)	MFAP5	Dpi14	5.44e-06	-3.09387
(G8-E4-synj1Het-below) vs (G7-E4-synj1Hom-below)	MFGE8	Dpi14	0.00957804	-0.462876
(G8-E4-synj1Het-below) vs (G7-E4-synj1Hom-below)	MGP	Dpi14	4.05e-11	-3.20335
(G8-E4-synj1Het-below) vs (G7-E4-synj1Hom-below)	MGST1	Dpi14	0.000527729	-0.58646
(G8-E4-synj1Het-below) vs (G7-E4-synj1Hom-below)	MMP12	Dpi14	6.9e-06	-1.5191
(G8-E4-synj1Het-below) vs (G7-E4-synj1Hom-below)	MMP13	Dpi14	2.15e-05	-1.51362
(G8-E4-synj1Het-below) vs (G7-E4-synj1Hom-below)	MMP3	Dpi14	7.99e-06	-2.13078
(G8-E4-synj1Het-below) vs (G7-E4-synj1Hom-below)	MSMO1	Dpi14	0.00321769	0.303741
(G8-E4-synj1Het-below) vs (G7-E4-synj1Hom-below)	MXRA8	Dpi14	0.00378124	-0.972794
(G8-E4-synj1Het-below) vs (G7-E4-synj1Hom-below)	MYO9B	Dpi14	0.000267943	-0.217977
(G8-E4-synj1Het-below) vs (G7-E4-synj1Hom-below)	NEURL1A	Dpi14	1.9e-05	0.417586
(G8-E4-synj1Het-below) vs (G7-E4-synj1Hom-below)	NID1	Dpi14	0.00139542	-1.12269
(G8-E4-synj1Het-below) vs (G7-E4-synj1Hom-below)	NID2	Dpi14	0.00071347	-0.857402
(G8-E4-synj1Het-below) vs (G7-E4-synj1Hom-below)	NPTN	Dpi14	0.000616974	0.130833
(G8-E4-synj1Het-below) vs (G7-E4-synj1Hom-below)	NR2F2	Dpi14	0.00919798	-0.594811
(G8-E4-synj1Het-below) vs (G7-E4-synj1Hom-below)	NSG1	Dpi14	0.000177761	0.404435
(G8-E4-synj1Het-below) vs (G7-E4-synj1Hom-below)	OGN	Dpi14	0.000631752	-1.33443
(G8-E4-synj1Het-below) vs (G7-E4-synj1Hom-below)	OSR1	Dpi14	0.000472236	-1.44421
(G8-E4-synj1Het-below) vs (G7-E4-synj1Hom-below)	PABPC1	Dpi14	0.00906032	-0.350524
(G8-E4-synj1Het-below) vs (G7-E4-synj1Hom-below)	PABPC4	Dpi14	0.00454838	-0.338314
(G8-E4-synj1Het-below) vs (G7-E4-synj1Hom-below)	PARD6A	Dpi14	0.00415752	0.359089
(G8-E4-synj1Het-below) vs (G7-E4-synj1Hom-below)	PCOLCE	Dpi14	5.93e-05	-1.57544
(G8-E4-synj1Het-below) vs (G7-E4-synj1Hom-below)	PDE2A	Dpi14	0.00544875	0.369377
(G8-E4-synj1Het-below) vs (G7-E4-synj1Hom-below)	PDE5A	Dpi14	0.00741988	-0.705686
(G8-E4-synj1Het-below) vs (G7-E4-synj1Hom-below)	PDGFRL	Dpi14	0.00309574	-1.23959
(G8-E4-synj1Het-below) vs (G7-E4-synj1Hom-below)	PIP5K1C	Dpi14	0.000951017	0.26176
(G8-E4-synj1Het-below) vs (G7-E4-synj1Hom-below)	PLAUR	Dpi14	0.00528264	-1.24745
(G8-E4-synj1Het-below) vs (G7-E4-synj1Hom-below)	PLCH2	Dpi14	0.000183351	0.529609
(G8-E4-synj1Het-below) vs (G7-E4-synj1Hom-below)	PLIN2	Dpi14	0.00945433	-0.607016
(G8-E4-synj1Het-below) vs (G7-E4-synj1Hom-below)	PLIN4	Dpi14	3.7e-05	-1.36906
(G8-E4-synj1Het-below) vs (G7-E4-synj1Hom-below)	PLXDC2	Dpi14	0.000584229	-0.467006
(G8-E4-synj1Het-below) vs (G7-E4-synj1Hom-below)	POSTN	Dpi14	2.31e-07	-2.5107
(G8-E4-synj1Het-below) vs (G7-E4-synj1Hom-below)	PPFIA3	Dpi14	2.64e-05	0.622736
(G8-E4-synj1Het-below) vs (G7-E4-synj1Hom-below)	PPIC	Dpi14	1.46e-05	-2.08452
(G8-E4-synj1Het-below) vs (G7-E4-synj1Hom-below)	PPP2R2B	Dpi14	0.00922255	0.23171
(G8-E4-synj1Het-below) vs (G7-E4-synj1Hom-below)	PRRX1	Dpi14	5.68e-05	-0.697964
(G8-E4-synj1Het-below) vs (G7-E4-synj1Hom-below)	PTPRC	Dpi14	0.00511482	-0.651118
(G8-E4-synj1Het-below) vs (G7-E4-synj1Hom-below)	RAI1	Dpi14	0.00768843	0.271517
(G8-E4-synj1Het-below) vs (G7-E4-synj1Hom-below)	RAMP2	Dpi14	0.000544746	-0.615106
(G8-E4-synj1Het-below) vs (G7-E4-synj1Hom-below)	RAPGEF3	Dpi14	0.00332056	-0.483917
(G8-E4-synj1Het-below) vs (G7-E4-synj1Hom-below)	RBM39	Dpi14	5.83e-08	-0.271776
(G8-E4-synj1Het-below) vs (G7-E4-synj1Hom-below)	RBM47	Dpi14	0.000189623	-1.91297
(G8-E4-synj1Het-below) vs (G7-E4-synj1Hom-below)	RBP1	Dpi14	0.00651081	-1.09291
(G8-E4-synj1Het-below) vs (G7-E4-synj1Hom-below)	RCN3	Dpi14	2.35e-06	-1.57569
(G8-E4-synj1Het-below) vs (G7-E4-synj1Hom-below)	RNASE4	Dpi14	0.00193294	-0.889426
(G8-E4-synj1Het-below) vs (G7-E4-synj1Hom-below)	RNF20	Dpi14	0.00731001	-0.312054
(G8-E4-synj1Het-below) vs (G7-E4-synj1Hom-below)	RNF227	Dpi14	4.38e-05	0.455011
(G8-E4-synj1Het-below) vs (G7-E4-synj1Hom-below)	RSPO2	Dpi14	0.00571785	0.545527
(G8-E4-synj1Het-below) vs (G7-E4-synj1Hom-below)	RTN3	Dpi14	4.8e-06	0.235848
(G8-E4-synj1Het-below) vs (G7-E4-synj1Hom-below)	RWDD2A	Dpi14	0.00573178	0.440582
(G8-E4-synj1Het-below) vs (G7-E4-synj1Hom-below)	S100A6	Dpi14	6.26e-06	-0.585893
(G8-E4-synj1Het-below) vs (G7-E4-synj1Hom-below)	SAT1	Dpi14	9.11e-07	-0.547904
(G8-E4-synj1Het-below) vs (G7-E4-synj1Hom-below)	SCARA3	Dpi14	3.83e-05	-1.70719
(G8-E4-synj1Het-below) vs (G7-E4-synj1Hom-below)	SCARF2	Dpi14	1.99e-05	-1.0603
(G8-E4-synj1Het-below) vs (G7-E4-synj1Hom-below)	SCN3B	Dpi14	0.00170698	0.404971
(G8-E4-synj1Het-below) vs (G7-E4-synj1Hom-below)	SDC1	Dpi14	0.00128003	-1.07945
(G8-E4-synj1Het-below) vs (G7-E4-synj1Hom-below)	SERP2	Dpi14	0.00718354	0.339466
(G8-E4-synj1Het-below) vs (G7-E4-synj1Hom-below)	SERPINF1	Dpi14	0.000498639	-1.20918
(G8-E4-synj1Het-below) vs (G7-E4-synj1Hom-below)	SERPINF2	Dpi14	0.00628216	-0.978464
(G8-E4-synj1Het-below) vs (G7-E4-synj1Hom-below)	SERPING1	Dpi14	6.13e-05	-1.56286
(G8-E4-synj1Het-below) vs (G7-E4-synj1Hom-below)	SERPINH1	Dpi14	5.03e-11	-1.67275
(G8-E4-synj1Het-below) vs (G7-E4-synj1Hom-below)	SFRP4	Dpi14	0	-3.29633
(G8-E4-synj1Het-below) vs (G7-E4-synj1Hom-below)	SHC1	Dpi14	0.00661815	-0.48536
(G8-E4-synj1Het-below) vs (G7-E4-synj1Hom-below)	SLC11A1	Dpi14	0.0047065	-0.713123
(G8-E4-synj1Het-below) vs (G7-E4-synj1Hom-below)	SLC17A7	Dpi14	0.000721469	1.09999
(G8-E4-synj1Het-below) vs (G7-E4-synj1Hom-below)	SLC45A1	Dpi14	9.54e-05	0.411886
(G8-E4-synj1Het-below) vs (G7-E4-synj1Hom-below)	SLC45A4	Dpi14	0.00327751	0.325016
(G8-E4-synj1Het-below) vs (G7-E4-synj1Hom-below)	SLC47A1	Dpi14	1.59e-05	-2.88496
(G8-E4-synj1Het-below) vs (G7-E4-synj1Hom-below)	SLC6A8	Dpi14	0.00981916	-0.240332
(G8-E4-synj1Het-below) vs (G7-E4-synj1Hom-below)	SLC7A4	Dpi14	2.08e-06	0.657968
(G8-E4-synj1Het-below) vs (G7-E4-synj1Hom-below)	SLC8A2	Dpi14	0.00111954	0.572453
(G8-E4-synj1Het-below) vs (G7-E4-synj1Hom-below)	SLC8A3	Dpi14	0.00126145	0.492521
(G8-E4-synj1Het-below) vs (G7-E4-synj1Hom-below)	SNCA	Dpi14	0.00545321	0.393711
(G8-E4-synj1Het-below) vs (G7-E4-synj1Hom-below)	SPRR1A	Dpi14	0.000228082	-1.49689
(G8-E4-synj1Het-below) vs (G7-E4-synj1Hom-below)	STAB1	Dpi14	7.2e-05	-1.23211
(G8-E4-synj1Het-below) vs (G7-E4-synj1Hom-below)	SYK	Dpi14	1.2e-05	-0.476439
(G8-E4-synj1Het-below) vs (G7-E4-synj1Hom-below)	SYN2	Dpi14	3.37e-05	0.342384
(G8-E4-synj1Het-below) vs (G7-E4-synj1Hom-below)	SYNPR	Dpi14	0.000438736	0.431061
(G8-E4-synj1Het-below) vs (G7-E4-synj1Hom-below)	TGFBR2	Dpi14	0.000837294	-0.469095
(G8-E4-synj1Het-below) vs (G7-E4-synj1Hom-below)	TGM1	Dpi14	0.000445258	-1.22495
(G8-E4-synj1Het-below) vs (G7-E4-synj1Hom-below)	THBD	Dpi14	0.0016988	-1.20856
(G8-E4-synj1Het-below) vs (G7-E4-synj1Hom-below)	TIAM1	Dpi14	0.00447141	0.478892
(G8-E4-synj1Het-below) vs (G7-E4-synj1Hom-below)	TIFA	Dpi14	0.00551266	-0.439909
(G8-E4-synj1Het-below) vs (G7-E4-synj1Hom-below)	TIMP1	Dpi14	0.00632998	-1.27297
(G8-E4-synj1Het-below) vs (G7-E4-synj1Hom-below)	TMEM106A	Dpi14	0.00401994	-0.800054
(G8-E4-synj1Het-below) vs (G7-E4-synj1Hom-below)	TMEM176A	Dpi14	0.00726554	-0.489495
(G8-E4-synj1Het-below) vs (G7-E4-synj1Hom-below)	TMEM176B	Dpi14	0.000450117	-0.493695
(G8-E4-synj1Het-below) vs (G7-E4-synj1Hom-below)	TMEM191C	Dpi14	0.000137987	0.368367
(G8-E4-synj1Het-below) vs (G7-E4-synj1Hom-below)	TSHZ2	Dpi14	0.00523259	0.264234
(G8-E4-synj1Het-below) vs (G7-E4-synj1Hom-below)	TSPOAP1	Dpi14	0.000786101	0.342462
(G8-E4-synj1Het-below) vs (G7-E4-synj1Hom-below)	TUBA4A	Dpi14	2.52e-07	0.313138
(G8-E4-synj1Het-below) vs (G7-E4-synj1Hom-below)	TWIST1	Dpi14	0.000632732	-1.68706
(G8-E4-synj1Het-below) vs (G7-E4-synj1Hom-below)	TYROBP	Dpi14	0.000782485	-0.853367
(G8-E4-synj1Het-below) vs (G7-E4-synj1Hom-below)	UCP2	Dpi14	4.61e-05	-0.49736
(G8-E4-synj1Het-below) vs (G7-E4-synj1Hom-below)	USP11	Dpi14	6.4e-05	0.340384
(G8-E4-synj1Het-below) vs (G7-E4-synj1Hom-below)	USPL1	Dpi14	0.00245934	0.268998
(G8-E4-synj1Het-below) vs (G7-E4-synj1Hom-below)	WFDC17	Dpi14	0.0083708	-1.63341
(G8-E4-synj1Het-below) vs (G7-E4-synj1Hom-below)	WLS	Dpi14	0.00425252	-0.530785
(G8-E4-synj1Het-below) vs (G7-E4-synj1Hom-below)	WNT6	Dpi14	0.00159585	-1.61121
(G8-E4-synj1Het-below) vs (G7-E4-synj1Hom-below)	XDH	Dpi14	0.00428272	-1.18233
(G8-E4-synj1Het-below) vs (G7-E4-synj1Hom-below)	ZBTB16	Dpi14	0.00329675	-0.965631
Supplementary Table 1. Differentially expressed genes between ApoE4 SCI male mice with either wildtype (synj1+/+) or genetically reduced (synj1+/-) synj1 at 14-dpi.
