# Supplementary material for: Synaptojanin 1 Modulates Functional Recovery After Incomplete Spinal Cord Injury in Male Apolipoprotein E Epsilon 4 Mice
Source: Neurotrauma Rep. 2023 Jul 27;4(1):464–77. doi: 10.1089/neur.2023.0023 (PMC10389254; doi:10.1089/neur.2023.0023)
Supplement: Supplemental data [file Suppl_TableS2.xlsx]

## Sheet: Supplementary_Table_2
Ontology	Sample_timepoint	Sample_entryType	Sample_name	Scp	Experimental_genes_count	Scp_genes_count	Bg_genes_count	Overlap_count	Pvalue	Minus_log10_pvalue	FDR	Minus_log10_fdr	Fractional_rank	ReadWrite_overlap_symbols	Rank_with_roman_numbers
Geneontology_biologicalprocess_2018	Dpi14	Diffrna_up	(G4-E4-synj1Het-above) vs (G3-E4-synj1Hom-above)	oxygen transport	73	9	13272	4	1.0394e-07	6.98322	0	0	1	HBA-A1;HBA-A2;HBB-BS;HBB-BT	R I
Geneontology_biologicalprocess_2018	Dpi14	Diffrna_up	(G4-E4-synj1Het-above) vs (G3-E4-synj1Hom-above)	gas transport	73	12	13272	4	4.03263e-07	6.39441	0	0	2	HBA-A1;HBA-A2;HBB-BS;HBB-BT	R II
Geneontology_biologicalprocess_2018	Dpi14	Diffrna_up	(G4-E4-synj1Het-above) vs (G3-E4-synj1Hom-above)	hydrogen peroxide catabolic process	73	15	13272	4	1.09822e-06	5.95931	0	0	3	HBA-A1;HBA-A2;HBB-BS;HBB-BT	R III
Geneontology_biologicalprocess_2018	Dpi14	Diffrna_up	(G4-E4-synj1Het-above) vs (G3-E4-synj1Hom-above)	hydrogen peroxide metabolic process	73	21	13272	4	4.6965e-06	5.32823	0	0	4	HBA-A1;HBA-A2;HBB-BS;HBB-BT	R IV
Geneontology_biologicalprocess_2018	Dpi14	Diffrna_up	(G4-E4-synj1Het-above) vs (G3-E4-synj1Hom-above)	protein heterooligomerization	73	46	13272	5	5.03895e-06	5.29766	0	0	5	HBA-A1;HBA-A2;HBB-BS;HBB-BT;KCNC2	R V
Geneontology_biologicalprocess_2018	Dpi14	Diffrna_up	(G4-E4-synj1Het-above) vs (G3-E4-synj1Hom-above)	bicarbonate transport	73	43	13272	4	8.83797e-05	4.05365	0	0	6	HBA-A1;HBA-A2;HBB-BS;HBB-BT	R VI
Geneontology_biologicalprocess_2018	Dpi14	Diffrna_up	(G4-E4-synj1Het-above) vs (G3-E4-synj1Hom-above)	response to hydrogen peroxide	73	45	13272	4	0.00010582	3.97543	0	0	7	HBA-A1;HBA-A2;HBB-BS;HBB-BT	R VII
Geneontology_biologicalprocess_2018	Dpi14	Diffrna_up	(G4-E4-synj1Het-above) vs (G3-E4-synj1Hom-above)	positive regulation of cell death	73	58	13272	4	0.000285516	3.54437	0	0	8	HBA-A1;HBA-A2;HBB-BS;HBB-BT	R VIII
Geneontology_biologicalprocess_2018	Dpi14	Diffrna_up	(G4-E4-synj1Het-above) vs (G3-E4-synj1Hom-above)	response to reactive oxygen species	73	63	13272	4	0.000392642	3.406	0	0	9	HBA-A1;HBA-A2;HBB-BS;HBB-BT	R IX
Geneontology_biologicalprocess_2018	Dpi14	Diffrna_up	(G4-E4-synj1Het-above) vs (G3-E4-synj1Hom-above)	receptor-mediated endocytosis	73	124	13272	5	0.000593737	3.22641	0	0	10	HBA-A1;HBA-A2;HBB-BS;HBB-BT;INPP5F	R X
Geneontology_biologicalprocess_2018	Dpi14	Diffrna_up	(G4-E4-synj1Het-above) vs (G3-E4-synj1Hom-above)	regulation of cell death	73	89	13272	4	0.00144544	2.84	0	0	11	HBA-A1;HBA-A2;HBB-BS;HBB-BT	R XI
Geneontology_biologicalprocess_2018	Dpi14	Diffrna_up	(G4-E4-synj1Het-above) vs (G3-E4-synj1Hom-above)	phosphatidylinositol dephosphorylation	73	11	13272	2	0.0015894	2.79877	0	0	12	INPP5F;SYNJ1	R XII
Geneontology_biologicalprocess_2018	Dpi14	Diffrna_up	(G4-E4-synj1Het-above) vs (G3-E4-synj1Hom-above)	negative regulation of focal adhesion assembly	73	14	13272	2	0.0026018	2.58473	0	0	14	ARHGAP6;DMTN	R XIV
Geneontology_biologicalprocess_2018	Dpi14	Diffrna_up	(G4-E4-synj1Het-above) vs (G3-E4-synj1Hom-above)	negative regulation of hemopoiesis	73	14	13272	2	0.0026018	2.58473	0	0	14	HOXA9;HOXB8	R XIV
Geneontology_biologicalprocess_2018	Dpi14	Diffrna_up	(G4-E4-synj1Het-above) vs (G3-E4-synj1Hom-above)	renal absorption	73	14	13272	2	0.0026018	2.58473	0	0	14	HBB-BS;HBB-BT	R XIV
Geneontology_biologicalprocess_2018	Dpi14	Diffrna_down	(G4-E4-synj1Het-above) vs (G3-E4-synj1Hom-above)	neutrophil activation involved in immune response	269	481	13272	30	4.33978e-08	7.36253	0	0	1	ARHGAP45;ATP11A;C3AR1;CD63;CD68;CST3;CTSB;CTSH;CTSS;CTSZ;CYBB;FTL1;GNS;GRN;HEXB;HSPA1A;HVCN1;ITGAM;LYZ2;NCKAP1L;NFASC;NPC2;PIRB;PTPRC;SERPINA3N;SIRPA;SYK;TLR2;TNFRSF1B;TYROBP	R I
Geneontology_biologicalprocess_2018	Dpi14	Diffrna_down	(G4-E4-synj1Het-above) vs (G3-E4-synj1Hom-above)	platelet degranulation	269	130	13272	15	5.7042e-08	7.24381	0	0	2	A2M;CD109;CD63;CDC37L1;CLU;ENDOD1;FN1;LHFPL2;LYN;PCDH7;PLEK;SELENOP;SERPINA3N;SERPINE1;THBS1	R II
Geneontology_biologicalprocess_2018	Dpi14	Diffrna_down	(G4-E4-synj1Het-above) vs (G3-E4-synj1Hom-above)	neutrophil degranulation	269	478	13272	29	1.33867e-07	6.87333	0	0	3	ARHGAP45;ATP11A;C3AR1;CD63;CD68;CST3;CTSB;CTSH;CTSS;CTSZ;CYBB;FTL1;GNS;GRN;HEXB;HSPA1A;HVCN1;ITGAM;LYZ2;NCKAP1L;NFASC;NPC2;PIRB;PTPRC;SERPINA3N;SIRPA;TLR2;TNFRSF1B;TYROBP	R III
Geneontology_biologicalprocess_2018	Dpi14	Diffrna_down	(G4-E4-synj1Het-above) vs (G3-E4-synj1Hom-above)	neutrophil mediated immunity	269	485	13272	29	1.82158e-07	6.73955	0	0	4	ARHGAP45;ATP11A;C3AR1;CD63;CD68;CST3;CTSB;CTSH;CTSS;CTSZ;CYBB;FTL1;GNS;GRN;HEXB;HSPA1A;HVCN1;ITGAM;LYZ2;NCKAP1L;NFASC;NPC2;PIRB;PTPRC;SERPINA3N;SIRPA;TLR2;TNFRSF1B;TYROBP	R IV
Geneontology_biologicalprocess_2018	Dpi14	Diffrna_down	(G4-E4-synj1Het-above) vs (G3-E4-synj1Hom-above)	regulated exocytosis	269	154	13272	15	5.36968e-07	6.27005	0	0	5	A2M;CD109;CD63;CDC37L1;CLU;ENDOD1;FN1;LHFPL2;LYN;PCDH7;PLEK;SELENOP;SERPINA3N;SERPINE1;THBS1	R V
Geneontology_biologicalprocess_2018	Dpi14	Diffrna_down	(G4-E4-synj1Het-above) vs (G3-E4-synj1Hom-above)	extracellular matrix organization	269	225	13272	17	3.35155e-06	5.47475	0	0	6	A2M;COL1A1;COL3A1;CTSS;CYP1B1;FGF2;FN1;HTRA1;ITGAM;ITGB5;ITGB8;SERPINE1;SERPINH1;SPP1;TGFBR1;THBS1;TNR	R VI
Geneontology_biologicalprocess_2018	Dpi14	Diffrna_down	(G4-E4-synj1Het-above) vs (G3-E4-synj1Hom-above)	regulation of acute inflammatory response	269	58	13272	8	2.04547e-05	4.68921	0	0	7	C1QA;C1QB;C1QC;C3AR1;C4B;CFH;CLU;OSMR	R VII
Geneontology_biologicalprocess_2018	Dpi14	Diffrna_down	(G4-E4-synj1Het-above) vs (G3-E4-synj1Hom-above)	regulation of angiogenesis	269	185	13272	14	2.4396e-05	4.61268	0	0	8	CD34;CTSH;CYP1B1;FGF2;GPNMB;HIPK2;HMOX1;HSPB1;ITGB8;MECP2;SERPINE1;THBS1;THBS2;VASH1	R VIII
Geneontology_biologicalprocess_2018	Dpi14	Diffrna_down	(G4-E4-synj1Het-above) vs (G3-E4-synj1Hom-above)	regulation of protein activation cascade	269	44	13272	7	2.62211e-05	4.58135	0	0	9	C1QA;C1QB;C1QC;C3AR1;C4B;CFH;CLU	R IX
Geneontology_biologicalprocess_2018	Dpi14	Diffrna_down	(G4-E4-synj1Het-above) vs (G3-E4-synj1Hom-above)	regulation of complement activation	269	45	13272	7	3.05193e-05	4.51543	0	0	10	C1QA;C1QB;C1QC;C3AR1;C4B;CFH;CLU	R X
Geneontology_biologicalprocess_2018	Dpi14	Diffrna_down	(G4-E4-synj1Het-above) vs (G3-E4-synj1Hom-above)	positive regulation of angiogenesis	269	99	13272	10	3.15627e-05	4.50082	0	0	11	CD34;CTSH;CYP1B1;FGF2;HIPK2;HMOX1;HSPB1;ITGB8;SERPINE1;THBS1	R XI
Geneontology_biologicalprocess_2018	Dpi14	Diffrna_down	(G4-E4-synj1Het-above) vs (G3-E4-synj1Hom-above)	positive regulation of vasculature development	269	101	13272	10	3.75661e-05	4.4252	0	0	12	CD34;CTSH;CYP1B1;FGF2;HIPK2;HMOX1;HSPB1;ITGB8;SERPINE1;THBS1	R XII
Geneontology_biologicalprocess_2018	Dpi14	Diffrna_down	(G4-E4-synj1Het-above) vs (G3-E4-synj1Hom-above)	regulation of humoral immune response	269	48	13272	7	4.7017e-05	4.32775	0	0	13.5	C1QA;C1QB;C1QC;C3AR1;C4B;CFH;CLU	R XIII
Geneontology_biologicalprocess_2018	Dpi14	Diffrna_down	(G4-E4-synj1Het-above) vs (G3-E4-synj1Hom-above)	regulation of immune effector process	269	48	13272	7	4.7017e-05	4.32775	0	0	13.5	C1QA;C1QB;C1QC;C3AR1;C4B;CFH;CLU	R XIII
Geneontology_biologicalprocess_2018	Dpi14	Diffrna_down	(G4-E4-synj1Het-above) vs (G3-E4-synj1Hom-above)	hemopoiesis	269	84	13272	9	4.92873e-05	4.30727	0	0	15	CD34;CEBPA;CSF1R;KAT6A;KMT2A;PLEK;PTPRC;TGFBR2;ZBTB16	R XV
Geneontology_biologicalprocess_2018	Dpi14	Diffrna_up	(G8-E4-synj1Het-below) vs (G7-E4-synj1Hom-below)	long-term synaptic potentiation	51	21	13272	3	6.77113e-05	4.16934	0	0	1	NPTN;SLC8A2;SLC8A3	R I
Geneontology_biologicalprocess_2018	Dpi14	Diffrna_up	(G8-E4-synj1Het-below) vs (G7-E4-synj1Hom-below)	synaptic vesicle endocytosis	51	26	13272	3	0.000130586	3.8841	0	0	2	DNM1;PIP5K1C;SNCA	R II
Geneontology_biologicalprocess_2018	Dpi14	Diffrna_up	(G8-E4-synj1Het-below) vs (G7-E4-synj1Hom-below)	microglial cell activation	51	6	13272	2	0.000215036	3.66749	0	0	3	FPR2;SNCA	R III
Geneontology_biologicalprocess_2018	Dpi14	Diffrna_up	(G8-E4-synj1Het-below) vs (G7-E4-synj1Hom-below)	sodium ion transmembrane transport	51	36	13272	3	0.000349031	3.45714	0	0	4	SCN3B;SLC8A2;SLC8A3	R IV
Geneontology_biologicalprocess_2018	Dpi14	Diffrna_up	(G8-E4-synj1Het-below) vs (G7-E4-synj1Hom-below)	regulation of long-term neuronal synaptic plasticity	51	11	13272	2	0.000778823	3.10856	0	0	5.5	NEURL1A;NPTN	R V
Geneontology_biologicalprocess_2018	Dpi14	Diffrna_up	(G8-E4-synj1Het-below) vs (G7-E4-synj1Hom-below)	regulation of short-term neuronal synaptic plasticity	51	11	13272	2	0.000778823	3.10856	0	0	5.5	PPFIA3;SLC8A2	R V
Geneontology_biologicalprocess_2018	Dpi14	Diffrna_up	(G8-E4-synj1Het-below) vs (G7-E4-synj1Hom-below)	receptor metabolic process	51	53	13272	3	0.00109373	2.96109	0	0	7	DNM1;NSG1;SNCA	R VII
Geneontology_biologicalprocess_2018	Dpi14	Diffrna_up	(G8-E4-synj1Het-below) vs (G7-E4-synj1Hom-below)	endoplasmic reticulum tubular network organization	51	13	13272	2	0.00109909	2.95897	0	0	8.5	ATL1;RTN3	R VIII
Geneontology_biologicalprocess_2018	Dpi14	Diffrna_up	(G8-E4-synj1Het-below) vs (G7-E4-synj1Hom-below)	response to iron ion	51	13	13272	2	0.00109909	2.95897	0	0	8.5	ACO1;SNCA	R VIII
Geneontology_biologicalprocess_2018	Dpi14	Diffrna_up	(G8-E4-synj1Het-below) vs (G7-E4-synj1Hom-below)	sodium ion transport	51	56	13272	3	0.00128377	2.89151	0	0	10	SCN3B;SLC8A2;SLC8A3	R X
Geneontology_biologicalprocess_2018	Dpi14	Diffrna_up	(G8-E4-synj1Het-below) vs (G7-E4-synj1Hom-below)	receptor-mediated endocytosis	51	124	13272	4	0.00129216	2.88868	0	0	11	DNM1;FPR2;PIP5K1C;SNCA	R XI
Geneontology_biologicalprocess_2018	Dpi14	Diffrna_up	(G8-E4-synj1Het-below) vs (G7-E4-synj1Hom-below)	macrophage activation	51	16	13272	2	0.0016785	2.77508	0	0	12	FPR2;SNCA	R XII
Geneontology_biologicalprocess_2018	Dpi14	Diffrna_up	(G8-E4-synj1Het-below) vs (G7-E4-synj1Hom-below)	homophilic cell adhesion via plasma membrane adhesion molecules	51	64	13272	3	0.00188835	2.72392	0	0	13	CDH8;KIRREL3;NPTN	R XIII
Geneontology_biologicalprocess_2018	Dpi14	Diffrna_up	(G8-E4-synj1Het-below) vs (G7-E4-synj1Hom-below)	positive regulation of synaptic transmission	51	67	13272	3	0.00215372	2.66681	0	0	14	NPTN;SLC8A2;SLC8A3	R XIV
Geneontology_biologicalprocess_2018	Dpi14	Diffrna_up	(G8-E4-synj1Het-below) vs (G7-E4-synj1Hom-below)	synaptic transmission, glutamatergic	51	21	13272	2	0.00290154	2.53737	0	0	15	CDH8;SLC17A7	R XV
Geneontology_biologicalprocess_2018	Dpi14	Diffrna_down	(G8-E4-synj1Het-below) vs (G7-E4-synj1Hom-below)	extracellular matrix organization	146	225	13272	41	4.21496e-39	38.3752	0	0	1	ADAM8;BGN;CDH1;COL12A1;COL14A1;COL18A1;COL1A1;COL1A2;COL3A1;COL4A1;COL4A5;COL5A2;COL6A1;COL6A2;COL6A3;COL8A1;COL8A2;CTSK;CYP1B1;DCN;DDR2;DPT;ELN;FBN1;HSPG2;ITGA5;LAMC1;LOX;LOXL1;LUM;MFAP2;MFAP5;MMP12;MMP13;MMP3;NID1;NID2;POSTN;SERPINF2;SERPINH1;TIMP1	R I
Geneontology_biologicalprocess_2018	Dpi14	Diffrna_down	(G8-E4-synj1Het-below) vs (G7-E4-synj1Hom-below)	collagen fibril organization	146	29	13272	14	1.35571e-20	19.8678	0	0	2	COL12A1;COL14A1;COL1A1;COL1A2;COL3A1;COL5A2;CYP1B1;DDR2;DPT;LOX;LOXL1;LUM;SERPINF2;SERPINH1	R II
Geneontology_biologicalprocess_2018	Dpi14	Diffrna_down	(G8-E4-synj1Het-below) vs (G7-E4-synj1Hom-below)	protein complex subunit organization	146	43	13272	14	1.20209e-17	16.9201	0	0	3	COL12A1;COL14A1;COL1A1;COL1A2;COL3A1;COL5A2;CYP1B1;DDR2;DPT;LOX;LOXL1;LUM;SERPINF2;SERPINH1	R III
Geneontology_biologicalprocess_2018	Dpi14	Diffrna_down	(G8-E4-synj1Het-below) vs (G7-E4-synj1Hom-below)	extracellular matrix disassembly	146	75	13272	13	1.42011e-12	11.8477	0	0	4	ADAM8;CDH1;CTSK;DCN;ELN;FBN1;HSPG2;LAMC1;MMP12;MMP13;MMP3;NID1;TIMP1	R IV
Geneontology_biologicalprocess_2018	Dpi14	Diffrna_down	(G8-E4-synj1Het-below) vs (G7-E4-synj1Hom-below)	cellular protein metabolic process	146	483	13272	20	3.25335e-07	6.48767	0	0	5	BMP4;CP;FBN1;FSTL1;HSPG2;IGF1;IGF2;IGFBP4;IGFBP6;IGFBP7;ITIH2;LAMC1;LGALS1;LOX;LYZ2;MFGE8;MXRA8;PABPC4;TGM1;TIMP1	R V
Geneontology_biologicalprocess_2018	Dpi14	Diffrna_down	(G8-E4-synj1Het-below) vs (G7-E4-synj1Hom-below)	basement membrane organization	146	8	13272	4	9.50686e-07	6.02196	0	0	6	COL4A1;NID1;NID2;RAMP2	R VI
Geneontology_biologicalprocess_2018	Dpi14	Diffrna_down	(G8-E4-synj1Het-below) vs (G7-E4-synj1Hom-below)	positive regulation of ossification	146	51	13272	7	1.30349e-06	5.88489	0	0	7	BMP4;DDR2;IFITM1;IGF1;IL6RA;OSR1;ZBTB16	R VII
Geneontology_biologicalprocess_2018	Dpi14	Diffrna_down	(G8-E4-synj1Het-below) vs (G7-E4-synj1Hom-below)	odontogenesis	146	39	13272	6	3.86727e-06	5.41259	0	0	8	AQP1;BMP4;COL1A1;COL1A2;OSR1;WNT6	R VIII
Geneontology_biologicalprocess_2018	Dpi14	Diffrna_down	(G8-E4-synj1Het-below) vs (G7-E4-synj1Hom-below)	positive regulation of cell differentiation	146	191	13272	11	8.31281e-06	5.08025	0	0	9	BMP4;CD36;COL1A1;DDR2;IFITM1;IGF1;IL6RA;SERPINF2;TGFBR2;TWIST1;ZBTB16	R IX
Geneontology_biologicalprocess_2018	Dpi14	Diffrna_down	(G8-E4-synj1Het-below) vs (G7-E4-synj1Hom-below)	positive regulation of angiogenesis	146	99	13272	8	1.30235e-05	4.88527	0	0	10	ANXA3;AQP1;CYP1B1;FOXC2;ITGA5;RAMP2;RAPGEF3;TWIST1	R X
Geneontology_biologicalprocess_2018	Dpi14	Diffrna_down	(G8-E4-synj1Het-below) vs (G7-E4-synj1Hom-below)	extracellular matrix assembly	146	16	13272	4	2.30782e-05	4.6368	0	0	11	LOX;LOXL1;MFAP4;RAMP2	R XI
Geneontology_biologicalprocess_2018	Dpi14	Diffrna_down	(G8-E4-synj1Het-below) vs (G7-E4-synj1Hom-below)	skeletal system development	146	144	13272	9	2.97212e-05	4.52693	0	0	12	COL12A1;COL1A1;COL1A2;FBN1;IGF1;IGF2;IGFBP4;POSTN;ZBTB16	R XII
Geneontology_biologicalprocess_2018	Dpi14	Diffrna_down	(G8-E4-synj1Het-below) vs (G7-E4-synj1Hom-below)	glycosaminoglycan catabolic process	146	55	13272	6	2.97357e-05	4.52672	0	0	13	BGN;DCN;HSPG2;LUM;OGN;SDC1	R XIII
Geneontology_biologicalprocess_2018	Dpi14	Diffrna_down	(G8-E4-synj1Het-below) vs (G7-E4-synj1Hom-below)	positive regulation of osteoblast differentiation	146	34	13272	5	3.23642e-05	4.48994	0	0	14	BMP4;DDR2;IFITM1;IGF1;IL6RA	R XIV
Geneontology_biologicalprocess_2018	Dpi14	Diffrna_down	(G8-E4-synj1Het-below) vs (G7-E4-synj1Hom-below)	regulation of angiogenesis	146	185	13272	10	3.73632e-05	4.42756	0	0	15	ANXA3;AQP1;CYP1B1;DCN;HSPG2;RAMP2;RAPGEF3;SERPINF1;STAB1;TWIST1	R XV
Supplementary Table 2. Predicted top 15 Gene Ontology Biological Processes for each list of differentially expressed genes.
